# Supplementary material for: Identification of Gene-Set Signature in Early-Stage Hepatocellular Carcinoma and Relevant Immune Characteristics
Source: Front Oncol. 2021 Oct 22;11:740484. doi: 10.3389/fonc.2021.740484 (PMC8570321; doi:10.3389/fonc.2021.740484)
Supplement: Supplementary Table 1 — A total genes between tumor and normal with available clinical information. [file Table_1.xlsx]

## Sheet: S1
Affymetrix Human Genome U133 platform	Sources	GSE100685	GSE100685	GSE100685	GSE100685	GSE100685	GSE100685	GSE100685	GSE100685	GSE100685	GSE100685	GSE100685	GSE100685	GSE100685	GSE100685	GSE100685	GSE100685	GSE45436	GSE45436	GSE45436	GSE45436	GSE45436	GSE45436	GSE6222	GSE6222	GSE6222	GSE6222	GSE6222	GSE6222	GSE62232	GSE62232	GSE62232	GSE62232	GSE62232	GSE62232	GSE62232	GSE62232	GSE62232	GSE62232	GSE62232	GSE62232	GSE62232	GSE62232	GSE62232	GSE62232	GSE62232	GSE62232	GSE62232	GSE62232
	Tumor type	Tumor	Tumor	Tumor	Tumor	Tumor	Tumor	Tumor	Tumor	Tumor	Tumor	Tumor	Tumor	Tumor	Tumor	Tumor	Tumor	Tumor	Tumor	Tumor	Tumor	Tumor	Tumor	Tumor	Tumor	Tumor	Tumor	Tumor	Tumor	Tumor	Tumor	Tumor	Tumor	Tumor	Tumor	Tumor	Tumor	Tumor	Tumor	Tumor	Tumor	Tumor	Tumor	Tumor	Tumor	Tumor	Tumor	Tumor	Tumor
	Stage	advanced stage	advanced stage	advanced stage	advanced stage	advanced stage	advanced stage	advanced stage	advanced stage	advanced stage	advanced stage	advanced stage	advanced stage	advanced stage	advanced stage	advanced stage	advanced stage	advanced stage	advanced stage	advanced stage	advanced stage	advanced stage	advanced stage	advanced stage	advanced stage	advanced stage	advanced stage	advanced stage	advanced stage	advanced stage	advanced stage	advanced stage	advanced stage	advanced stage	advanced stage	advanced stage	advanced stage	advanced stage	advanced stage	advanced stage	advanced stage	advanced stage	advanced stage	advanced stage	advanced stage	advanced stage	advanced stage	advanced stage	advanced stage
	gene_id	GSM2712012	GSM2712013	GSM2712014	GSM2712015	GSM2712016	GSM2712017	GSM2712018	GSM2712019	GSM2712020	GSM2712021	GSM2712022	GSM2712023	GSM2712024	GSM2712025	GSM2712026	GSM2712027	GSM1104171	GSM1104172	GSM1104174	GSM1104175	GSM1104176	GSM1104177	GSM143548	GSM143549	GSM143550	GSM143551	GSM143552	GSM143553	GSM1523340	GSM1523344	GSM1523345	GSM1523346	GSM1523347	GSM1523348	GSM1523349	GSM1523350	GSM1523355	GSM1523357	GSM1523359	GSM1523360	GSM1523361	GSM1523363	GSM1523365	GSM1523366	GSM1523367	GSM1523368	GSM1523369	GSM1523370
	A1BG	10.6476	12.0132	12.4859	11.9345	11.9732	11.229	11.863	10.8578	11.9229	11.6644	13.0015	11.8071	11.3085	7.84928	12.6676	8.67333	10.3126	12.9703	12.6995	12.77	9.64397	9.82279	9.55282	9.34429	10.0814	12.734	12.5279	12.5264	9.73663	12.1638	11.065	12.4412	11.6377	11.3592	12.3756	12.0213	12.2425	12.575	7.97817	12.2671	9.83889	9.96468	10.8348	11.2693	7.18226	10.3104	10.1377	9.90377
	A1BG-AS1	4.4608	4.62097	4.39408	4.78942	4.51279	4.64923	4.99055	4.7654	4.89988	5.35774	4.86979	4.57117	4.84996	4.68763	4.588	5.11177	4.88721	4.58199	4.77808	4.56138	4.59967	4.30357	4.45671	4.50536	4.87108	4.54975	4.8861	4.84284	4.59231	4.47528	4.51949	5.02425	4.72639	4.38597	4.54282	4.52296	4.94643	4.6422	4.65133	4.56437	4.46554	4.60863	5.22947	4.4684	4.5543	4.53078	4.64932	4.33307
	A1CF	11.1932	11.3041	11.4484	10.9859	10.9735	10.8033	10.9614	11.1954	10.7486	10.1419	10.246	10.6421	10.7181	9.19666	10.7175	7.8928	9.43994	10.7372	11.525	11.3029	9.56379	10.4065	10.8872	9.82957	9.27165	10.934	11.2576	10.8594	9.42648	11.0696	10.1793	10.8363	11.4148	11.3508	10.8575	10.3546	10.5679	11.2254	10.4384	10.6621	9.47506	10.1356	10.7226	10.9481	10.7772	11.3604	10.6105	10.9133
	A2M	12.294	11.3806	12.517	13.0548	12.4667	11.2469	12.769	12.2918	12.1731	12.3582	12.3922	11.6083	12.4471	12.6137	13.0212	8.40076	12.8298	13.0747	12.0467	13.2946	11.5197	11.2587	11.1664	11.3067	12.6208	12.7485	12.1208	12.9764	11.7758	13.1102	12.6396	13.0385	12.9686	13.0171	11.6346	13.1537	12.8583	11.4936	10.092	12.9167	11.9389	9.99234	11.389	12.6239	12.9348	10.2606	12.5655	11.7446
	A2M-AS1	5.25592	4.87225	6.16073	4.74225	4.90862	5.37073	5.20785	6.19731	4.66718	5.24817	5.00602	4.4044	5.09497	6.10909	5.87931	4.5964	5.1829	5.59725	6.07936	5.90976	5.14612	4.97796	4.42511	5.16187	5.07882	5.57781	5.79691	6.27541	4.88123	5.65504	5.24925	6.97465	5.68676	5.75107	5.13486	5.81205	5.93338	6.45065	4.74916	5.07376	5.9306	4.65837	4.98531	5.02912	5.02765	4.36288	4.44165	4.97904
	A2ML1	3.87607	3.95324	3.79332	3.8689	3.86118	3.94942	4.05441	3.91368	3.88726	4.43248	4.01105	3.83475	3.95429	3.94669	3.84199	5.00791	3.89125	4.15675	4.29901	3.83556	3.60498	3.99223	3.78399	3.63478	4.14495	4.0613	4.27743	4.071	4.07114	3.90021	3.69413	3.97246	4.15834	3.91731	3.64925	3.9479	3.58037	3.84767	4.00111	3.94921	3.75434	3.77395	3.86715	3.76894	4.18507	4.02207	3.97181	4.01863
	A2MP1	4.10074	4.03775	3.99014	4.11341	3.96423	4.06277	4.01973	4.16351	4.46712	4.78203	4.05464	3.76687	3.72727	3.86847	3.8616	5.16812	3.98035	3.9532	4.27779	4.63105	4.04319	3.79472	4.01115	4.07983	3.88454	4.0834	4.28792	4.55178	3.93695	3.7997	4.08003	3.85502	4.07293	3.67612	4.60788	3.77807	4.08279	4.12037	3.87745	4.08827	4.56572	4.46213	4.32721	4.14435	4.11057	4.06311	4.18007	4.0367
Affymetrix Human Genome U219 platform	Sources	GSE63898	GSE63898	GSE63898	GSE63898	GSE63898	GSE63898	GSE63898	GSE63898	GSE63898	GSE63898	GSE63898	GSE63898	GSE63898	GSE63898	GSE63898	GSE63898	GSE63898	GSE63898	GSE63898	GSE63898	GSE63898	GSE63898	GSE63898	GSE63898	GSE63898	GSE63898	GSE63898	GSE63898	GSE63898	GSE63898	GSE63898	GSE63898	GSE63898	GSE63898	GSE63898	GSE63898	GSE63898	GSE63898	GSE63898	GSE63898	GSE63898	GSE63898	GSE63898	GSE63898	GSE63898	GSE63898	GSE63898	GSE63898
	Tumor type	Tumor	Tumor	Tumor	Tumor	Tumor	Tumor	Tumor	Tumor	Tumor	Tumor	Tumor	Tumor	Tumor	Tumor	Tumor	Tumor	Tumor	Tumor	Tumor	Tumor	Tumor	Tumor	Tumor	Tumor	Tumor	Tumor	Tumor	Tumor	Tumor	Tumor	Tumor	Tumor	Tumor	Tumor	Tumor	Tumor	Tumor	Tumor	Tumor	Tumor	Tumor	Tumor	Tumor	Tumor	Tumor	Tumor	Tumor	Tumor
	Stage	advance stage	advance stage	advance stage	advance stage	advance stage	advance stage	advance stage	advance stage	advance stage	advance stage	advance stage	advance stage	advance stage	advance stage	advance stage	advance stage	advance stage	advance stage	advance stage	advance stage	advance stage	advance stage	advance stage	advance stage	advance stage	advance stage	advance stage	advance stage	early stage	early stage	early stage	early stage	early stage	early stage	early stage	early stage	early stage	early stage	early stage	early stage	early stage	early stage	early stage	early stage	early stage	early stage	early stage	early stage
	gene_id	GSM1559662	GSM1559673	GSM1559703	GSM1559715	GSM1559748	GSM1559777	GSM1559779	GSM1559788	GSM1559802	GSM1559803	GSM1559807	GSM1559821	GSM1559823	GSM1559852	GSM1559862	GSM1559882	GSM1559897	GSM1559903	GSM1559917	GSM1559932	GSM1559940	GSM1559955	GSM1559962	GSM1559964	GSM1559966	GSM1559975	GSM1559977	GSM1559988	GSM1559606	GSM1559608	GSM1559609	GSM1559611	GSM1559613	GSM1559615	GSM1559617	GSM1559619	GSM1559621	GSM1559623	GSM1559625	GSM1559629	GSM1559631	GSM1559633	GSM1559634	GSM1559636	GSM1559638	GSM1559640	GSM1559642	GSM1559644
	ALB	14.3661	14.4407	14.3296	14.5315	14.3303	13.5738	14.5032	14.3829	14.4429	14.3573	14.4336	14.3094	14.5673	14.463	14.088	14.5535	13.8141	14.5558	14.1995	13.0476	14.0482	14.4968	14.4571	14.4692	14.4561	14.02	14.4722	14.3535	14.3624	14.5055	14.2722	14.4465	14.5573	14.5771	14.489	14.5362	14.5764	14.5636	14.5237	14.4186	14.5017	14.3379	14.4957	14.481	14.4434	14.4722	14.4153	14.5806
	ATP13A5	14.433	14.3064	14.4563	14.4609	14.2909	14.4176	13.883	14.4481	13.8657	14.4171	14.314	14.3307	14.2149	13.94	14.4219	14.4458	14.4964	14.1475	14.5973	14.4195	14.5029	14.2422	14.422	14.3107	14.4626	14.4753	14.3724	14.4684	14.1813	14.3557	14.5221	14.1529	14.0583	14.4354	14.092	14.232	14.3521	14.193	14.3452	14.4771	14.425	14.2241	14.2885	14.1401	14.4196	14.2824	14.4853	14.3589
	MYBPC3	14.2495	14.206	14.3618	14.3506	14.2986	14.319	14.2455	14.2837	14.3032	14.3039	14.0869	14.3207	14.19	14.1305	14.4912	14.3439	14.4692	14.2751	14.2929	14.3209	14.3757	14.038	14.2122	14.2713	14.2861	14.3303	14.222	14.3353	14.2038	14.2633	14.196	14.0602	14.0644	14.2415	14.1199	14.2241	14.2745	14.199	14.1259	14.1086	14.2731	14.1847	14.0743	13.8549	14.1814	14.0787	14.238	14.1247
	FGA	14.2049	14.1704	13.9017	14.2479	14.2031	13.9002	13.8364	14.013	13.379	14.3433	14.2478	14.3302	14.1585	14.374	14.1881	14.2809	14.0076	13.9848	13.4704	14.0516	14.0923	14.2299	14.1308	13.9741	14.2229	13.792	14.0503	14.1655	14.1987	14.3302	13.9762	14.2073	14.3114	14.4015	14.2071	13.5802	14.2724	14.3632	14.3472	14.0638	13.8783	13.8753	14.2462	14.1574	13.9937	14.0379	14.2708	14.2455
	DCAF6	14.0796	14.0997	14.2169	14.2092	14.0489	14.1875	14.079	14.1255	14.0998	14.1879	14.0296	14.1668	14.0396	13.8281	14.4085	14.2569	14.3794	14.0875	14.4091	14.3882	14.3053	13.8451	14.2292	14.1885	14.2358	14.3146	14.221	14.368	14.0069	14.0054	14.2049	13.7347	13.869	14.1959	13.9336	14.1426	13.9976	13.9695	14.1265	14.2579	14.1421	14.0102	13.899	13.9015	14.1967	13.9141	14.3312	14.1688
	FTL	14.2145	14.2338	14.3257	14.2983	14.3357	14.3239	14.2677	14.3323	14.298	14.2504	14.1391	14.0892	14.3738	14.0047	14.1859	13.9139	13.6726	14.3498	14.1754	14.377	13.9972	13.9844	14.1591	14.4396	14.1063	14.2692	14.2906	14.1774	14.3154	14.0117	14.3497	14.2736	14.0922	14.1877	14.2302	14.218	14.13	14.0216	14.0068	14.3591	14.1648	14.2553	14.2003	14.2869	14.0906	14.3071	14.2062	14.2021
TCGA&GTEx	Sources	TCGA.CC.A3MA.01	TCGA.BC.4073.01	TCGA.FV.A4ZP.01	TCGA.DD.A4NK.01	TCGA.DD.AAE0.01	TCGA.BC.A5W4.01	TCGA.BC.A10T.01	TCGA.CC.A7IH.01	TCGA.DD.A4NG.01	TCGA.CC.A7IL.01	TCGA.G3.AAV1.01	TCGA.BC.A10X.01	TCGA.DD.A73C.01	TCGA.CC.A5UD.01	TCGA.ED.A97K.01	TCGA.EP.A2KA.01	TCGA.CC.A7IE.01	TCGA.CC.A5UC.01	TCGA.DD.A3A1.01	TCGA.DD.A3A9.01	TCGA.DD.A119.01	TCGA.DD.AAVY.01	TCGA.ED.A66X.01	TCGA.DD.A1EE.01	TCGA.BC.A10S.01	TCGA.CC.5262.01	TCGA.G3.A7M9.01	TCGA.BC.A8YO.01	TCGA.CC.A9FW.01	TCGA.YA.A8S7.01	TCGA.ED.A7XO.01	TCGA.DD.A4NE.01	TCGA.CC.A3M9.01	TCGA.2Y.A9H0.01	TCGA.DD.AADG.01	TCGA.CC.A7IF.01	TCGA.DD.A3A5.01	TCGA.WX.AA47.01	TCGA.WQ.A9G7.01	TCGA.DD.AAD6.01	TCGA.G3.A3CH.01	TCGA.CC.A8HS.01	TCGA.DD.A116.01	TCGA.DD.A4NH.01	TCGA.RC.A6M4.01	TCGA.CC.A3MB.01	TCGA.CC.A123.01	TCGA.CC.5263.01
	Tumor type	LIHC	LIHC	LIHC	LIHC	LIHC	LIHC	LIHC	LIHC	LIHC	LIHC	LIHC	LIHC	LIHC	LIHC	LIHC	LIHC	LIHC	LIHC	LIHC	LIHC	LIHC	LIHC	LIHC	LIHC	LIHC	LIHC	LIHC	LIHC	LIHC	LIHC	LIHC	LIHC	LIHC	LIHC	LIHC	LIHC	LIHC	LIHC	LIHC	LIHC	LIHC	LIHC	LIHC	LIHC	LIHC	LIHC	LIHC	LIHC
	Stage	advance stage	advance stage	advance stage	advance stage	advance stage	advance stage	advance stage	advance stage	advance stage	advance stage	advance stage	advance stage	advance stage	advance stage	advance stage	advance stage	advance stage	advance stage	advance stage	advance stage	advance stage	advance stage	advance stage	advance stage	advance stage	advance stage	advance stage	advance stage	advance stage	advance stage	advance stage	advance stage	advance stage	advance stage	advance stage	advance stage	advance stage	advance stage	advance stage	advance stage	advance stage	advance stage	advance stage	advance stage	advance stage	advance stage	advance stage	advance stage
	gene	TCGA.CC.A3MA.01	TCGA.BC.4073.01	TCGA.FV.A4ZP.01	TCGA.DD.A4NK.01	TCGA.DD.AAE0.01	TCGA.BC.A5W4.01	TCGA.BC.A10T.01	TCGA.CC.A7IH.01	TCGA.DD.A4NG.01	TCGA.CC.A7IL.01	TCGA.G3.AAV1.01	TCGA.BC.A10X.01	TCGA.DD.A73C.01	TCGA.CC.A5UD.01	TCGA.ED.A97K.01	TCGA.EP.A2KA.01	TCGA.CC.A7IE.01	TCGA.CC.A5UC.01	TCGA.DD.A3A1.01	TCGA.DD.A3A9.01	TCGA.DD.A119.01	TCGA.DD.AAVY.01	TCGA.ED.A66X.01	TCGA.DD.A1EE.01	TCGA.BC.A10S.01	TCGA.CC.5262.01	TCGA.G3.A7M9.01	TCGA.BC.A8YO.01	TCGA.CC.A9FW.01	TCGA.YA.A8S7.01	TCGA.ED.A7XO.01	TCGA.DD.A4NE.01	TCGA.CC.A3M9.01	TCGA.2Y.A9H0.01	TCGA.DD.AADG.01	TCGA.CC.A7IF.01	TCGA.DD.A3A5.01	TCGA.WX.AA47.01	TCGA.WQ.A9G7.01	TCGA.DD.AAD6.01	TCGA.G3.A3CH.01	TCGA.CC.A8HS.01	TCGA.DD.A116.01	TCGA.DD.A4NH.01	TCGA.RC.A6M4.01	TCGA.CC.A3MB.01	TCGA.CC.A123.01	TCGA.CC.5263.01
	RP11-368I23.2	-9.9658	-5.0116	-9.9658	-9.9658	-9.9658	-3.458	-9.9658	-9.9658	-9.9658	-9.9658	-9.9658	-9.9658	-9.9658	-9.9658	-9.9658	-0.6643	-9.9658	-2.8262	-0.7108	-4.6082	-9.9658	-9.9658	-9.9658	-9.9658	-9.9658	-9.9658	-2.1779	-1.2481	-9.9658	-9.9658	-9.9658	-9.9658	-9.9658	-2.6349	-9.9658	-9.9658	-9.9658	-5.0116	-2.8262	-9.9658	-9.9658	-1.1488	-9.9658	-4.2934	-9.9658	-1.5951	-9.9658	-0.9406
	RP11-167B3.1	-9.9658	-9.9658	-9.9658	-9.9658	-9.9658	-9.9658	-9.9658	-9.9658	-9.9658	-9.9658	-9.9658	-9.9658	-9.9658	-9.9658	-9.9658	-9.9658	-9.9658	-9.9658	-9.9658	-9.9658	-9.9658	-9.9658	-9.9658	-9.9658	-9.9658	-9.9658	-9.9658	-9.9658	-9.9658	-9.9658	-9.9658	-9.9658	-9.9658	-9.9658	-9.9658	-9.9658	-9.9658	-9.9658	-9.9658	-9.9658	-9.9658	-9.9658	-9.9658	-9.9658	-9.9658	-9.9658	-9.9658	-9.9658
	RP11-742D12.2	-9.9658	-9.9658	-9.9658	-9.9658	-9.9658	-9.9658	-9.9658	-9.9658	-9.9658	-9.9658	-9.9658	-9.9658	-9.9658	-9.9658	-9.9658	-9.9658	-9.9658	-9.9658	-9.9658	-9.9658	-9.9658	-9.9658	-6.5064	-9.9658	-9.9658	-9.9658	-4.6082	-9.9658	-9.9658	-9.9658	-6.5064	-9.9658	-9.9658	-9.9658	-9.9658	-9.9658	-9.9658	-9.9658	-9.9658	-9.9658	-9.9658	-9.9658	-9.9658	-9.9658	-9.9658	-9.9658	-9.9658	-6.5064
	RAB4B	3.7367	4.3169	4.4324	3.5086	4.6381	5.0383	4.2335	3.9012	2.8916	3.5791	3.3047	3.7961	4.251	5.0153	5.2091	5.0009	3.7204	3.4804	4.2973	5.6065	4.8753	3.5791	4.7517	3.9543	4.225	4.6651	4.7242	4.1994	4.6312	5.7618	4.7198	4.0028	6.192	4.9093	3.8198	3.335	4.8734	4.3492	5.3442	2.5536	4.3031	5.0773	5.2346	5.3216	3.242	5.0357	4.0233	4.1441
	AC104071.1	-9.9658	-9.9658	-9.9658	-9.9658	-9.9658	-9.9658	-9.9658	-9.9658	-9.9658	-9.9658	-9.9658	-9.9658	-9.9658	-9.9658	-9.9658	-9.9658	-9.9658	-9.9658	-9.9658	-9.9658	-9.9658	-9.9658	-9.9658	-9.9658	-9.9658	-9.9658	-9.9658	-9.9658	-9.9658	-9.9658	-9.9658	-9.9658	-9.9658	-9.9658	-9.9658	-9.9658	-9.9658	-9.9658	-9.9658	-9.9658	-9.9658	-9.9658	-9.9658	-9.9658	-9.9658	-9.9658	-9.9658	-9.9658
	TIGAR	1.4547	2.4701	-1.3921	1.1897	0.1648	0.2029	2.2842	0.058	0.7493	0.5859	1.46	1.4335	2.0004	1.46	2.6302	0.7916	-0.2671	1.2394	0.0854	0.7748	0.3796	1.0222	2.0979	1.4388	0.8246	2.167	2.609	1.4911	2.9167	2.1957	1.614	1.4388	2.8219	2.4035	0.2998	-0.7108	0.03	0.605	1.0079	-0.2328	0.346	-0.9132	-0.0425	1.8036	-0.4719	1.5165	-1.2828	2.3536
	LINC01224	-5.0116	-1.8314	-6.5064	-9.9658	-9.9658	-4.6082	-3.0469	-6.5064	-5.5735	-6.5064	-5.5735	-9.9658	-9.9658	-6.5064	-3.458	-9.9658	-1.8314	-1.0559	-2.2447	-6.5064	-9.9658	-9.9658	0.605	-9.9658	-9.9658	-2.8262	1.683	0.4447	-3.3076	-9.9658	-1.685	-1.7809	-4.035	1.2516	-9.9658	-1.8314	-5.5735	-9.9658	-9.9658	0.2762	-9.9658	2.4465	-5.0116	-2.2447	-9.9658	1.4494	-1.685	0.2762
[truncated: 477 more columns]

## Sheet: S2
DEGs		TCGA&GTEx											Affymetrix Human Genome U133											Affymetrix Human Genome U219
		Advanced stage vs non-Tumor					Early stage vs non-Tumor						Advanced stage vs non-Tumor					Early stage vs non-Tumor						Advanced stage vs non-Tumor					Early stage vs non-Tumor
	Genes	logFC	AveExpr	t	P.Value	adj.P.Val	logFC	AveExpr	t	P.Value	adj.P.Val		logFC	AveExpr	t	P.Value	adj.P.Val	logFC	AveExpr	t	P.Value	adj.P.Val		logFC	AveExpr	t	P.Value	adj.P.Val	logFC	AveExpr	t	P.Value	adj.P.Val
Up-regulated	AAGAB	0.854351	3.00413	10.324	4.9e-21	9.09e-20	0.747684	3.16642	12.3928	2.16e-30	4.18e-29		0.198666	6.67043	3.59771	0.000365121	0.00534535	0.12552	6.7465	2.22842	0.0268698	0.144858		0.493182	8.35374	6.48316	7.09e-10	5.59e-09	0.292567	8.4412	6.5777	1.66e-10	6.47e-10
	ABCF2	1.17296	2.80411	11.5956	3.75e-25	9.66e-24	0.971433	2.99216	13.5443	4.35e-35	1.08e-33		0.209985	7.02121	3.89474	0.000116839	0.0025183	0.159945	7.08598	2.71737	0.00710699	0.0729195		0.377198	4.96504	4.97951	1.39e-06	6.44e-06	0.312439	5.07978	7.12315	5.65e-12	2.46e-11
	ABHD12	1.58383	4.2144	19.5807	2.42e-52	1.24e-49	1.46992	4.56819	24.7487	7.11e-85	7.06e-82		0.0997337	7.87025	1.85081	0.065002	0.163972	0.0246516	7.93043	0.416933	0.677136	0.826451		0.476444	6.45908	5.83588	2.18e-08	1.36e-07	0.399193	6.60648	8.23222	3.29e-15	1.89e-14
	ACACA	0.728455	3.11468	6.86245	5.33e-11	4.21e-10	0.367412	3.08254	4.34096	1.77e-05	6.4e-05		0.231117	8.0337	3.69801	0.000250567	0.00418887	0.177253	8.10429	2.53645	0.0118953	0.0950362		1.12411	7.5104	9.92313	4.5e-19	1.39e-17	0.83138	7.79853	11.0259	1.35e-24	1.66e-23
	ACBD6	1.39494	3.805	17.8494	1.79e-46	4.27e-44	1.34515	4.14851	20.4722	1.28e-65	1.99e-63		0.177493	6.91652	3.55434	0.000428553	0.00600618	0.104194	6.98904	1.76843	0.0783813	0.257274		0.767316	8.07884	12.8935	5.73e-28	6.19e-26	0.666415	8.32891	15.2953	3.64e-41	1.76e-39
	ACLY	1.40171	3.6327	11.0781	1.86e-23	4.2e-22	1.17616	3.86706	12.591	3.45e-31	6.95e-30		0.323749	9.10613	4.31608	2.05e-05	0.000822874	0.2266	9.21746	2.90175	0.00408995	0.0549751		1.15256	8.97014	12.6535	3.09e-27	2.99e-25	0.88757	9.28453	16.5137	3.72e-46	2.64e-44
	ACYP1	0.850123	1.72866	6.31003	1.26e-09	8.75e-09	0.559532	1.7737	6.06079	2.95e-09	1.56e-08		0.248943	5.61915	4.13708	4.37e-05	0.00131922	0.189872	5.69579	2.9904	0.00310504	0.0472668		0.327784	6.27667	2.92701	0.00382558	0.00955074	0.301062	6.39233	4.75348	2.88e-06	7.74e-06
	ADAR	0.803053	4.83534	8.70163	4.52e-16	5.57e-15	0.715878	4.99615	10.0756	1.38e-21	1.69e-20		0.167654	10.546	2.80802	0.00525177	0.03187	0.109996	10.6078	1.59167	0.112902	0.3138		0.535068	10.9515	7.61258	1.1e-12	1.32e-11	0.517121	11.1542	11.9841	3.9e-28	6.33e-27
	ADAT1	0.459658	3.06446	5.42395	1.38e-07	7.67e-07	0.40036	3.15057	6.20046	1.32e-09	7.17e-09		0.130716	5.99898	2.52463	0.0120037	0.0548255	0.0763675	6.0526	1.38059	0.168814	0.391303		0.31006	5.02494	4.03992	7.66e-05	0.000264594	0.247053	5.11399	5.3809	1.33e-07	4.04e-07
	ADSS	0.87912	3.05769	9.31415	6.7e-18	9.63e-17	0.726211	3.19744	9.46521	1.91e-19	2.07e-18		0.139053	7.60913	1.99881	0.0463681	0.132001	0.0848701	7.66409	1.09728	0.273726	0.509912		0.264245	8.25504	2.35683	0.0194146	0.0411943	0.234473	8.34384	3.95364	9.24e-05	0.000212648
	AGPAT1	1.20972	4.85534	15.0618	6.73e-37	4.83e-35	1.0961	5.10876	18.1655	3.28e-55	2.5e-53		0.086969	8.52014	1.89304	0.0591409	0.154795	0.00353426	8.58293	0.0678648	0.945955	0.976696		1.05759	7.14436	13.5802	4.56e-30	7.26e-28	1.04333	7.55639	16.9374	6.64e-48	5.69e-46
	AIFM2	0.992587	3.20068	8.96706	7.41e-17	9.78e-16	0.85589	3.38118	10.6718	9.3e-24	1.28e-22		0.194936	6.96976	3.00868	0.00280536	0.0210841	0.121108	7.04559	1.66805	0.0967366	0.289081		1.19509	6.34096	8.92802	3.08e-16	6.34e-15	1.17578	6.80483	13.1884	9.39e-33	2.26e-31
	AKR1C3	1.78794	7.23589	12.9972	7.71e-30	2.88e-28	1.76085	7.69936	18.7845	5.4e-58	4.92e-56		0.301618	11.2623	2.97357	0.0031385	0.0227666	0.168038	11.3907	1.39401	0.164729	0.385931		1.51613	10.9966	12.8657	6.97e-28	7.37e-26	1.44079	11.5576	17.8117	1.58e-51	1.81e-49
	ALDH3A1	2.83204	0.0938048	7.27811	4.4e-12	3.85e-11	2.4776	0.631245	6.7507	4.75e-11	2.93e-10		0.282841	5.93018	2.01851	0.0442662	0.127906	0.164139	6.04683	0.77765	0.437615	0.65316		2.41194	4.31311	11.4221	1.66e-23	9.09e-22	1.72786	4.90112	9.7367	4.53e-20	3.84e-19
	ALG1	1.1791	3.53454	16.0341	3.02e-40	3.15e-38	1.15422	3.83576	20.3984	2.76e-65	4.14e-63		0.144739	6.06035	3.16378	0.00168757	0.0151136	0.063049	6.13206	1.2885	0.198933	0.42684		0.459126	4.32573	7.2067	1.2e-11	1.24e-10	0.358501	4.45364	9.27754	1.56e-18	1.16e-17
	ANKRD27	1.12455	1.25558	9.67784	5.16e-19	8.13e-18	0.917716	1.42726	9.70514	2.81e-20	3.21e-19		0.347753	7.07725	4.79656	2.35e-06	0.000190527	0.294553	7.1675	3.85403	0.000152703	0.010559		1.00108	7.13207	9.55488	5.19e-18	1.35e-16	0.934412	7.49338	15.7711	4.18e-43	2.35e-41
	ANKRD32	0.675628	-0.283689	6.42139	6.77e-10	4.81e-09	0.520718	-0.199889	6.32455	6.34e-10	3.55e-09		0.114565	5.31135	1.69432	0.0910544	0.205246	0.0468459	5.36986	0.589933	0.555844	0.743822		0.428689	5.23597	3.43563	0.000721155	0.00208122	0.0785297	5.21712	1.14985	0.250956	0.323558
	ANO10	1.43547	2.65226	14.4654	7.54e-35	4.4e-33	1.34532	2.98117	17.0376	3.58e-50	2.02e-48		0.166307	6.86709	2.90262	0.00392453	0.0261871	0.115931	6.92455	1.76777	0.0784919	0.257311		0.585018	4.57967	8.83544	5.58e-16	1.1e-14	0.449738	4.73884	11.0032	1.63e-24	2e-23
	ANXA11	1.2199	5.77851	13.713	2.84e-32	1.31e-30	1.11209	6.03834	15.7781	1.27e-44	5.26e-43		0.134823	9.4395	2.41768	0.0161071	0.0661562	0.0682043	9.50087	1.092	0.276036	0.5124		0.293677	10.357	3.35127	0.000964541	0.00271931	0.186755	10.4158	3.69027	0.000258123	0.000563749
	AP3D1	0.433808	4.90854	4.51569	9.74e-06	4.29e-05	0.339937	4.96588	4.59416	5.71e-06	2.18e-05		0.0831653	9.41151	1.87561	0.0615039	0.158577	0.0235135	9.46	0.455764	0.649012	0.807922		0.438214	10.4665	7.83471	2.88e-13	3.77e-12	0.328276	10.5811	8.41534	8.98e-16	5.41e-15
	AP4E1	0.322093	0.0829028	3.46224	0.000630199	0.00211398	0.250455	0.12425	3.3264	0.00095483	0.0027579		0.112854	6.07395	2.36278	0.0186606	0.0729683	0.0619496	6.12252	1.14279	0.254373	0.489463		0.457873	5.13287	5.64451	5.72e-08	3.33e-07	0.340391	5.25117	7.10722	6.26e-12	2.72e-11
	ARHGEF18	0.924988	2.5531	8.98797	6.42e-17	8.52e-16	0.746645	2.68913	9.5455	1.01e-19	1.11e-18		0.0903148	8.64845	1.69317	0.0912735	0.205581	0.0232745	8.7024	0.389236	0.69748	0.839343		0.174051	8.25613	1.85233	0.0654775	0.118838	0.126281	8.29942	2.39922	0.0169305	0.0285184
	ARID4B	0.469463	2.11804	4.52058	9.53e-06	4.2e-05	0.337958	2.1612	3.91361	0.00010559	0.000347766		0.162936	8.42791	2.82016	0.0050612	0.0310761	0.106924	8.48802	1.61518	0.107712	0.305813		0.453101	8.86921	5.19677	5.06e-07	2.51e-06	0.418085	9.03013	8.36164	1.32e-15	7.8e-15
	ARMC1	1.0832	2.83061	15.2411	1.62e-37	1.25e-35	1.01427	3.07824	15.6626	4.05e-44	1.62e-42		0.196941	8.84173	2.9987	0.00289659	0.0215715	0.119882	8.91975	1.55393	0.121647	0.326384		0.928992	9.63442	12.6559	3.04e-27	2.95e-25	0.84531	9.95794	17.2889	2.33e-49	2.26e-47
	ARPC5	1.54031	5.47592	16.1192	1.54e-40	1.67e-38	1.48323	5.8539	20.9412	9.64e-68	1.77e-65		0.198809	9.74291	2.8693	0.00435246	0.0281243	0.106417	9.83004	1.36704	0.173016	0.396012		0.641258	11.1579	8.27298	1.95e-14	2.99e-13	0.578526	11.3786	13.4748	7.1e-34	1.87e-32
	ASH1L	0.455723	1.48143	3.45553	0.000645339	0.00216155	0.201038	1.44313	1.94325	0.052634	0.108883		0.205764	8.21771	2.78595	0.00561477	0.0331779	0.136063	8.29302	1.57599	0.116472	0.318666		0.407283	9.94465	4.37085	2e-05	7.61e-05	0.331375	10.0653	6.52863	2.22e-10	8.59e-10
	ASTN2	0.966709	0.288838	7.95898	6.11e-14	6.28e-13	0.882743	0.495666	10.0786	1.34e-21	1.65e-20		0.0847113	5.40213	1.73792	0.0830659	0.193582	0.0334504	5.44608	0.583209	0.560353	0.747041		0.210836	4.44114	3.76089	0.000223275	0.000707945	0.0931071	4.46127	2.52988	0.0118299	0.0204588
	ATL3	0.538187	2.74777	5.35835	1.91e-07	1.05e-06	0.344848	2.77037	4.74034	2.9e-06	1.15e-05		0.0999193	8.78724	1.71418	0.0873416	0.199632	0.0309052	8.84398	0.461141	0.645156	0.805098		0.523069	9.41685	5.91115	1.48e-08	9.46e-08	0.429045	9.57369	8.96313	1.65e-17	1.14e-16
	ATP13A1	0.604252	4.12335	7.44539	1.57e-12	1.43e-11	0.521426	4.23347	8.20617	2.65e-15	2.21e-14		0.109648	7.76289	2.18125	0.0298004	0.0987742	0.0503604	7.81572	0.911751	0.362903	0.59312		0.467942	6.42399	4.2135	3.83e-05	0.00013921	0.378304	6.56132	6.09953	2.71e-09	9.66e-09
	ATP6V0B	0.961195	6.56603	11.7163	1.5e-25	3.97e-24	0.918202	6.79725	15.0519	1.8e-41	6.22e-40		0.142073	9.56831	2.37176	0.0182202	0.0717636	0.0885723	9.6234	1.26537	0.207085	0.43705		0.290274	10.6388	4.49483	1.19e-05	4.71e-05	0.232534	10.7229	5.2831	2.19e-07	6.53e-07
	ATP6V0D1	0.788276	5.21811	10.0143	4.64e-20	7.96e-19	0.690623	5.36834	11.8488	3.06e-28	5.32e-27		0.139587	9.08346	2.11527	0.0350817	0.110039	0.0787903	9.1423	1.06485	0.288118	0.523833		0.266972	7.43792	2.10963	0.0361546	0.0708908	0.198613	7.50697	2.70127	0.00722942	0.0129801
	AURKA	2.92461	1.28443	16.6701	1.96e-42	2.74e-40	2.57891	1.85227	19.5803	1.38e-61	1.59e-59		0.611346	6.07776	5.24952	2.59e-07	4.96e-05	0.521494	6.23432	4.19142	4.02e-05	0.00593895		2.10731	5.75568	16.6928	1.52e-39	9.46e-37	2.01284	6.54101	20.5266	8.13e-63	1.97e-60
	AVL9	0.974243	2.37811	11.5004	7.72e-25	1.94e-23	0.852732	2.56326	14.0117	4.84e-37	1.32e-35		0.215388	7.3766	3.11773	0.00196662	0.0166255	0.129326	7.46295	1.71376	0.0879893	0.274002		0.533684	5.16861	7.19795	1.26e-11	1.3e-10	0.527146	5.37689	11.0349	1.25e-24	1.55e-23
	BANF1	1.24444	6.5764	17.5835	1.45e-45	3.11e-43	1.11584	6.8297	23.2617	3.23e-78	1.39e-75		0.16216	9.21601	3.14016	0.00182576	0.0158697	0.10445	9.27696	1.78141	0.0762325	0.252818		0.708855	6.62817	8.42152	7.69e-15	1.26e-13	0.624951	6.86421	11.9627	4.69e-28	7.57e-27
	BAP1	0.448103	4.68616	5.80298	1.97e-08	1.2e-07	0.413113	4.78451	7.10322	5.05e-12	3.35e-11		0.0803539	7.61056	1.70968	0.0881713	0.200903	0.0231229	7.65718	0.442065	0.658879	0.814768		0.424979	4.95882	6.62472	3.25e-10	2.7e-09	0.272081	5.04496	7.73695	1e-13	5.06e-13
	BARD1	1.54496	-1.04649	10.2672	7.42e-21	1.36e-19	0.998512	-0.976214	7.79771	4.76e-14	3.64e-13		0.361849	5.73581	4.88495	1.55e-06	0.000145667	0.284872	5.84212	3.53662	0.00049466	0.0182724		1.09389	4.53846	9.18582	5.82e-17	1.32e-15	0.715212	4.76821	9.98001	6.69e-21	6.05e-20
	BCAP31	1.65441	6.67783	20.9032	9.44e-57	1.06e-53	1.57824	7.07443	24.2874	8.13e-83	5.81e-80		0.23092	9.24133	4.16556	3.88e-05	0.00121877	0.174162	9.31355	2.7195	0.00706274	0.0726236		0.807819	10.382	10.5226	7.93e-21	3.08e-19	0.650554	10.6177	12.8348	2.22e-31	4.74e-30
	BCAT1	1.91941	-1.91387	8.62434	7.61e-16	9.2e-15	1.41306	-1.71764	9.71545	2.59e-20	2.96e-19		0.319237	5.57595	3.27236	0.00116792	0.011953	0.26405	5.66245	2.42144	0.0162739	0.111016		0.682711	4.94328	4.19438	4.14e-05	0.000149445	0.474777	5.102	4.92296	1.29e-06	3.58e-06
	BLOC1S3	1.17398	1.78213	14.0848	1.52e-33	7.85e-32	1.12928	2.06946	17.53	2.3e-52	1.49e-50		0.093621	6.29079	2.20548	0.0280415	0.0948173	0.0393163	6.33801	0.839559	0.402072	0.624698		0.892524	6.21983	10.6448	3.45e-21	1.42e-19	0.890857	6.57315	16.5646	2.3e-46	1.68e-44
	BPTF	0.501662	3.14498	5.19061	4.35e-07	2.28e-06	0.299121	3.15195	3.59964	0.000355556	0.00108957		0.100925	8.28917	1.6515	0.0994936	0.217541	0.0410741	8.34083	0.576517	0.564859	0.750556		0.638989	8.01397	5.77079	3.03e-08	1.85e-07	0.369227	8.12197	6.68148	8.85e-11	3.53e-10
	BSG	1.67981	7.33992	18.6434	3.54e-49	1.17e-46	1.49578	7.67524	21.2808	2.8e-69	5.91e-67		0.182287	8.18998	2.34658	0.019479	0.0751109	0.080627	8.27959	0.927494	0.354692	0.586035		0.650591	7.45231	6.17483	3.72e-09	2.61e-08	0.576597	7.67057	8.74087	8.53e-17	5.55e-16
	C14orf169	0.805147	1.42793	9.036	4.61e-17	6.2e-16	0.710335	1.58448	10.8179	2.66e-24	3.78e-23		0.110659	7.19848	2.38055	0.0177978	0.0705122	0.0577378	7.24784	1.12867	0.260273	0.496387		0.747169	5.63705	10.4236	1.55e-20	5.75e-19	0.602575	5.85553	12.5622	2.48e-30	4.9e-29
	C15orf41	1.31247	0.968749	14.649	1.76e-35	1.09e-33	1.13564	1.20988	13.7001	9.77e-36	2.52e-34		0.202285	6.41974	3.9295	0.000101762	0.00229294	0.119053	6.50222	2.1154	0.0355264	0.168021		0.904272	6.05909	11.6578	3.24e-24	1.95e-22	0.887301	6.40881	18.6447	5.44e-55	8.58e-53
	C17orf58	1.53076	2.55498	17.201	2.96e-44	5.39e-42	1.48088	2.93494	20.9632	7.67e-68	1.42e-65		0.215589	7.92633	3.28844	0.00110504	0.0115356	0.138782	8.00741	1.90031	0.0587071	0.218602		1.25479	8.29078	13.2151	5.96e-29	7.6e-27	0.98972	8.64571	16.5135	3.73e-46	2.64e-44
	C17orf75	0.93282	2.51475	11.2446	5.32e-24	1.25e-22	0.77116	2.66341	11.5889	3.13e-27	5.16e-26		0.26271	5.11658	4.03876	6.55e-05	0.00174156	0.207897	5.19315	2.95576	0.00346063	0.0499414		0.73558	6.04485	7.40514	3.75e-12	4.17e-11	0.546857	6.23492	9.96944	7.27e-21	6.55e-20
	C19orf52	0.752643	2.78375	11.7633	1.05e-25	2.8e-24	0.601416	2.89058	12.5321	5.96e-31	1.19e-29		0.101312	6.1962	2.33648	0.0200048	0.0763637	0.029984	6.2545	0.600263	0.548952	0.738299		0.458544	7.20998	7.40431	3.77e-12	4.19e-11	0.402642	7.36179	10.8413	6.25e-24	7.29e-23
	C1orf112	1.59381	0.608432	11.9386	2.75e-26	7.67e-25	1.42642	0.93115	13.917	1.21e-36	3.26e-35		0.424401	4.88098	4.66007	4.43e-06	0.000292582	0.34265	5.00077	3.33269	0.00100978	0.0265492		1.00767	4.68067	10.5954	4.84e-21	1.94e-19	0.988742	5.07036	12.0686	1.87e-28	3.13e-27
	C1orf131	0.586527	2.9202	5.29162	2.66e-07	1.43e-06	0.48455	3.01347	5.82431	1.12e-08	5.63e-08		0.216974	8.25614	3.40746	0.000728551	0.00871612	0.15994	8.32612	2.15753	0.0320535	0.158608		1.06529	7.58883	10.3726	2.19e-20	8.05e-19	0.90353	7.9243	13.9115	1.34e-35	4.15e-34
	C1orf198	1.41904	2.79351	10.4005	2.8e-21	5.31e-20	1.29532	3.09682	11.8601	2.76e-28	4.81e-27		0.222981	7.90266	2.95555	0.00332314	0.0235363	0.127048	7.99598	1.53084	0.127254	0.334426		0.808465	8.63955	5.16984	5.74e-07	2.83e-06	0.582337	8.83836	6.97235	1.47e-11	6.2e-11
	C1orf216	0.792617	1.12895	7.63832	4.71e-13	4.48e-12	0.599614	1.22015	7.07374	6.11e-12	4.03e-11		0.188616	6.2586	3.21171	0.00143628	0.0136534	0.115328	6.33303	1.87961	0.0614904	0.22431		0.64597	5.73249	7.19139	1.31e-11	1.34e-10	0.551118	5.93766	10.392	2.47e-22	2.53e-21
	C1orf27	0.709848	2.98327	8.17784	1.47e-14	1.6e-13	0.622919	3.11918	9.27527	8.53e-19	8.89e-18		0.119344	8.22609	2.09935	0.0364704	0.112772	0.0415462	8.2912	0.630033	0.52933	0.723551		0.632785	7.5992	8.27416	1.93e-14	2.98e-13	0.595352	7.83013	12.1369	1.03e-28	1.76e-27
	C2orf68	0.836823	3.66314	11.1678	9.47e-24	2.19e-22	0.706849	3.80601	12.333	3.74e-30	7.15e-29		0.166308	6.47691	2.3592	0.0188385	0.0734548	0.10929	6.53818	1.3388	0.182026	0.406607		0.565966	6.0915	5.66395	5.19e-08	3.05e-07	0.552679	6.30894	10.4008	2.3e-22	2.36e-21
	C5orf51	0.844686	1.70148	9.08443	3.3e-17	4.48e-16	0.662095	1.81324	8.38595	7.18e-16	6.2e-15		0.144659	7.81991	2.73642	0.00651371	0.0365423	0.0857015	7.87857	1.41999	0.157033	0.375656		0.894643	6.97681	13.784	1.08e-30	1.91e-28	0.78071	7.27038	18.2364	2.71e-53	3.75e-51
	C6orf1	1.24983	3.67603	12.8341	2.74e-29	9.72e-28	1.17353	3.9638	16.555	4.92e-48	2.45e-46		0.122368	6.03057	2.81623	0.0051222	0.0312991	0.0567851	6.0892	1.16144	0.24673	0.480457		0.524799	4.3968	9.97223	3.24e-19	1.02e-17	0.469685	4.57533	9.6105	1.21e-19	9.94e-19
	C8orf33	1.48641	3.43455	17.198	3.02e-44	5.5e-42	1.27957	3.70349	17.6531	6.47e-53	4.29e-51		0.306966	7.19862	4.07009	5.76e-05	0.00159993	0.241304	7.28902	2.62203	0.00935452	0.0840358		1.40996	5.79284	12.7215	1.92e-27	1.95e-25	1.37063	6.33119	17.2216	4.43e-49	4.09e-47
	C9orf16	1.21469	5.07067	14.8313	4.17e-36	2.77e-34	1.0505	5.29351	14.9203	6.62e-41	2.24e-39		0.188617	8.04917	3.20367	0.00147586	0.0139402	0.114681	8.12397	1.75973	0.0798507	0.259771		0.686915	4.96233	6.34858	1.47e-09	1.11e-08	0.613056	5.19508	9.08546	6.64e-18	4.7e-17
	CAMLG	1.01171	3.8498	16.3889	1.82e-41	2.22e-39	1.00059	4.11471	19.4804	3.91e-61	4.36e-59		0.065138	8.86306	1.41022	0.159324	0.29762	0.0021757	8.91036	0.0421186	0.966443	0.985695		0.772076	8.8093	8.71942	1.17e-15	2.18e-14	0.573419	9.0085	12.7492	4.75e-31	9.86e-30
	CANX	1.12144	6.80089	10.6364	4.95e-22	1e-20	1.12117	7.10215	13.5035	6.42e-35	1.58e-33		0.143437	11.5632	2.61088	0.00940186	0.0467071	0.0545179	11.6388	0.83917	0.402289	0.624849		0.58605	12.0944	14.6789	1.98e-33	5.19e-31	0.570672	12.3187	20.647	2.57e-63	6.74e-61
	CARM1	0.597047	3.33416	5.69434	3.47e-08	2.07e-07	0.375368	3.35469	4.15858	3.86e-05	0.000134094		0.126902	7.07087	2.4005	0.016871	0.0682478	0.0632081	7.12919	1.06794	0.286726	0.52236		0.586397	8.22105	5.3875	2.03e-07	1.07e-06	0.383617	8.34433	6.46184	3.31e-10	1.26e-09
	CASK	1.45659	2.39716	13.6391	5.08e-32	2.3e-30	1.13292	2.58433	13.0208	6.24e-33	1.38e-31		0.209685	7.55962	3.77569	0.000186113	0.00343381	0.153341	7.62796	2.37261	0.0185289	0.119335		1.10158	7.82581	10.6283	3.87e-21	1.57e-19	1.02246	8.22028	15.3864	1.55e-41	7.81e-40
	CBX4	0.993162	3.08624	9.49349	1.9e-18	2.87e-17	0.831626	3.2512	9.71966	2.5e-20	2.86e-19		0.361848	9.27493	4.07866	5.56e-05	0.00156817	0.308449	9.36772	3.30095	0.00112505	0.0279417		0.904199	5.60109	8.59029	2.66e-15	4.66e-14	0.627775	5.81074	10.2047	1.12e-21	1.08e-20
	CCAR1	0.34054	3.91752	2.8737	0.00440669	0.0126539	0.136978	3.88054	1.59995	0.11034	0.207973		0.224906	8.11996	3.95644	9.14e-05	0.00214143	0.167468	8.19154	2.79939	0.00557728	0.0646602		0.360317	10.6475	3.92744	0.000118756	0.000396052	0.134926	10.6688	2.89827	0.00397871	0.00743694
	CCDC124	1.00671	5.39274	13.6252	5.66e-32	2.55e-30	0.954386	5.63029	16.471	1.16e-47	5.68e-46		0.126989	6.62103	2.63797	0.00869605	0.0443467	0.0744379	6.67298	1.38235	0.168273	0.390445		0.496628	5.34474	6.09581	5.65e-09	3.88e-08	0.365651	5.47114	7.9094	3.11e-14	1.63e-13
	CCDC22	0.940397	2.63406	13.1461	2.41e-30	9.45e-29	0.855978	2.83353	15.7841	1.2e-44	4.98e-43		0.154073	6.04113	2.52536	0.0119794	0.0547678	0.102133	6.09738	1.50825	0.132933	0.342241		0.468859	5.12492	6.08879	5.86e-09	4.01e-08	0.38507	5.26578	8.09366	8.69e-15	4.8e-14
	CCDC34	2.56449	1.13833	19.0314	1.72e-50	6.9e-48	2.1597	1.57207	20.1862	2.52e-64	3.49e-62		0.448999	5.93029	4.8791	1.59e-06	0.000146824	0.344496	6.06735	3.41914	0.000749187	0.0230229		1.90895	6.97403	15.8711	4.63e-37	2.14e-34	1.56174	7.54423	19.7294	1.67e-59	3.35e-57
	CCDC91	0.440998	2.66214	4.78798	2.89e-06	1.36e-05	0.354703	2.72619	5.14594	4.05e-07	1.74e-06		0.0985427	6.60346	1.55586	0.120606	0.247006	0.0280074	6.66084	0.393191	0.694561	0.837726		0.496243	8.68666	4.48254	1.25e-05	4.93e-05	0.201029	8.72427	3.34056	0.00092237	0.00188125
	CCNA2	3.11284	0.0226578	15.8198	1.65e-39	1.59e-37	2.52822	0.490256	16.409	2.17e-47	1.05e-45		0.532717	5.20972	5.02508	7.88e-07	9.78e-05	0.391024	5.38249	3.32089	0.00105128	0.0272161		1.4921	4.96245	13.4724	9.75e-30	1.47e-27	1.40855	5.50953	15.3224	2.83e-41	1.4e-39
	CCNB2	4.42403	-0.188725	20.6115	8.74e-56	7.76e-53	3.77927	0.59333	23.2995	2.18e-78	9.46e-76		0.467346	5.82092	4.79727	2.35e-06	0.000190527	0.383569	5.94925	3.55291	0.000466578	0.0177505		1.38388	4.93459	14.6792	1.98e-33	5.19e-31	1.36575	5.47403	15.3227	2.82e-41	1.39e-39
	CCNE2	1.73415	-1.01195	9.48919	1.96e-18	2.95e-17	1.37223	-0.774324	9.26965	8.92e-19	9.28e-18		0.487776	5.18121	4.35169	1.75e-05	0.000741256	0.397155	5.31698	3.01524	0.0028711	0.0450584		1.54166	4.46519	13.3995	1.63e-29	2.31e-27	1.45004	5.02758	14.3784	1.84e-37	6.6e-36
	CDC20	5.16498	0.390084	20.5401	1.51e-55	1.27e-52	4.46068	1.33371	24.5452	5.75e-84	4.74e-81		0.606858	5.55203	5.60452	4.11e-08	1.91e-05	0.507999	5.71298	4.08957	6.07e-05	0.00702351		1.72503	4.86307	16.8713	4.42e-40	2.84e-37	1.58605	5.47267	16.6959	6.6e-47	4.93e-45
	CDC23	1.05007	2.69478	11.8459	5.58e-26	1.52e-24	0.898848	2.88155	13.2036	1.11e-33	2.57e-32		0.178735	7.3843	3.07992	0.00222694	0.0180236	0.0908083	7.46542	1.42294	0.156176	0.374325		0.759934	8.02495	9.82366	8.74e-19	2.58e-17	0.756246	8.32455	17.0701	1.88e-48	1.69e-46
	CDC25C	5.6259	-2.56515	17.4965	2.87e-45	5.95e-43	5.10274	-1.38327	23.8982	4.48e-81	2.77e-78		0.192148	4.44026	3.00786	0.00281277	0.0211193	0.114959	4.51753	1.42004	0.157019	0.375656		0.891731	4.24513	13.4566	1.09e-29	1.61e-27	0.809334	4.55456	14.3184	3.19e-37	1.12e-35
	CDK5	1.60834	2.81852	18.6403	3.63e-49	1.19e-46	1.45043	3.15112	22.6049	2.92e-75	9.78e-73		0.19392	6.77633	3.49081	0.000540316	0.007091	0.115931	6.85437	1.83433	0.0679626	0.237482		0.813945	4.51536	10.2132	6.43e-20	2.2e-18	0.779181	4.81963	14.4506	9.43e-38	3.51e-36
	CDK5RAP2	0.986362	3.85244	10.2335	9.48e-21	1.72e-19	0.891794	4.05786	13.1463	1.91e-33	4.37e-32		0.213921	7.32511	3.42727	0.000678951	0.008303	0.153234	7.39666	2.14474	0.0330757	0.161161		0.848795	7.81854	6.70535	2.08e-10	1.78e-09	0.647455	8.04673	8.7978	5.62e-17	3.7e-16
	CDKN2C	2.77382	1.53983	17.79	2.85e-46	6.57e-44	2.42722	2.06658	20.8488	2.52e-67	4.39e-65		0.436336	6.61736	4.28231	2.37e-05	0.000897128	0.228207	6.81167	2.16975	0.0311027	0.155958		1.51289	5.52845	12.3098	3.44e-26	2.87e-24	1.48912	6.11604	18.5533	1.3e-54	1.98e-52
	CEBPG	0.899401	3.88674	10.6425	4.73e-22	9.56e-21	0.799803	4.06561	11.7051	1.11e-27	1.88e-26		0.134772	8.01595	2.21201	0.0275824	0.0937956	0.0806186	8.07016	1.10016	0.27247	0.508423		0.694174	8.94301	8.02405	9.07e-14	1.26e-12	0.680322	9.21103	12.8047	2.9e-31	6.12e-30
	CELSR3	2.21353	-1.44423	10.8223	1.25e-22	2.63e-21	1.82185	-1.09654	11.1668	1.3e-25	1.97e-24		0.103925	5.85686	2.14034	0.0329875	0.105528	0.0515201	5.90476	0.834918	0.404674	0.626529		0.545453	5.08264	7.54377	1.65e-12	1.93e-11	0.41023	5.22613	9.0267	1.03e-17	7.2e-17
	CENPN	1.92784	1.75722	16.2741	4.51e-41	5.23e-39	1.5011	2.00598	15.6508	4.57e-44	1.82e-42		0.0974872	7.13111	1.58877	0.112976	0.236657	0.0370105	7.18254	0.496484	0.620051	0.788318		0.585247	7.67456	5.79385	2.7e-08	1.65e-07	0.463362	7.84104	7.01243	1.14e-11	4.85e-11
	CENPW	3.27045	1.29174	20.1956	2.11e-54	1.59e-51	2.79574	1.87109	22.7603	5.82e-76	2.08e-73		0.46701	6.17452	4.67489	4.14e-06	0.000279107	0.354256	6.31941	3.30564	0.00110727	0.0276473		1.55752	5.18255	16.3094	2.18e-38	1.11e-35	1.45755	5.74673	16.8786	1.16e-47	9.39e-46
	CLASP2	0.325908	1.68967	3.01525	0.00283287	0.00845762	0.160072	1.67258	1.77017	0.0774034	0.152354		0.102785	7.21785	1.84238	0.0662274	0.165991	0.0319981	7.2761	0.503595	0.615052	0.784825		0.196998	6.94499	2.07609	0.0391854	0.0760166	0.124974	6.9843	2.56996	0.0105668	0.0184395
	CLGN	1.31114	-0.0943351	4.43239	1.4e-05	6.02e-05	1.15668	0.160567	4.44765	1.11e-05	4.09e-05		0.472928	4.90233	2.94863	0.00339672	0.0238538	0.382656	5.03535	1.88617	0.0605965	0.222652		1.46155	4.11725	8.45956	6.06e-15	1.01e-13	1.36024	4.64261	9.99115	6.12e-21	5.55e-20
	COG2	1.02048	2.43193	11.2561	4.88e-24	1.15e-22	0.918731	2.64198	12.8915	2.1e-32	4.51e-31		0.222915	7.24305	4.3351	1.89e-05	0.000774622	0.158094	7.31852	2.74717	0.00651212	0.0697287		0.842099	5.94676	10.8017	1.18e-21	5.1e-20	0.788989	6.2523	16.5443	2.78e-46	2.01e-44
	COMMD2	1.19036	2.28549	11.6482	2.52e-25	6.57e-24	0.937241	2.44564	10.9202	1.11e-24	1.59e-23		0.168097	6.86265	2.80589	0.00528579	0.0319766	0.0471873	6.96086	0.721221	0.471543	0.680372		0.405148	8.03337	7.3327	5.75e-12	6.18e-11	0.402396	8.19267	11.2253	2.54e-25	3.35e-24
	CRNDE	2.76111	-0.140652	9.88429	1.18e-19	1.96e-18	2.5226	0.450915	11.656	1.72e-27	2.88e-26		0.624861	5.03592	3.87621	0.000125717	0.00264847	0.34745	5.30234	1.76447	0.0790477	0.258407		2.27562	4.9166	11.419	1.7e-23	9.26e-22	2.25555	5.80889	15.3139	3.06e-41	1.5e-39
	CRNKL1	1.27744	3.0303	18.1745	1.39e-47	3.88e-45	1.22075	3.33787	22.031	1.14e-72	3.1e-70		0.134405	6.91167	2.21242	0.027554	0.0937502	0.060737	6.977	0.848339	0.397176	0.620897		0.757417	6.94086	8.08179	6.36e-14	9.1e-13	0.581561	7.14654	11.6526	6.77e-27	9.95e-26
	CS	0.703761	4.79101	6.90802	4.07e-11	3.26e-10	0.420411	4.80129	5.40254	1.09e-07	4.96e-07		0.213345	9.01607	3.45526	0.000614229	0.00774158	0.15357	9.087	2.16822	0.0312207	0.156307		0.491572	8.5679	6.29888	1.92e-09	1.42e-08	0.393112	8.70985	7.89254	3.49e-14	1.82e-13
	CSRP2	0.708867	4.19669	4.77182	3.11e-06	1.46e-05	0.698731	4.38083	5.95397	5.42e-09	2.8e-08		0.112406	8.42525	1.15901	0.247207	0.400467	0.0249318	8.49472	0.202896	0.839405	0.923211		0.439158	7.10196	2.82256	0.00525383	0.0127468	0.393335	7.25151	3.61236	0.000345877	0.000745825
	CTNNA1	1.08513	5.80637	13.1845	1.79e-30	7.08e-29	1.01192	6.05181	16.5042	8.25e-48	4.07e-46		0.119694	9.96461	2.43833	0.0152301	0.0638649	0.0463876	10.0272	0.846287	0.398317	0.621804		0.65841	9.77702	8.57199	2.98e-15	5.21e-14	0.621108	10.0182	14.8055	3.51e-39	1.49e-37
	CWC27	1.23859	2.2234	16.294	3.86e-41	4.51e-39	1.13486	2.49082	19.7964	1.46e-62	1.77e-60		0.199067	7.13546	3.15252	0.00175219	0.0154549	0.097156	7.2281	1.40637	0.161031	0.38052		0.614018	8.68789	6.6974	2.17e-10	1.86e-09	0.363704	8.79647	7.79275	6.88e-14	3.51e-13
	CXorf23	0.519706	0.0255661	4.72358	3.87e-06	1.79e-05	0.400726	0.0901396	4.60764	5.37e-06	2.06e-05		0.140104	4.67403	2.54114	0.0114609	0.0533917	0.0685221	4.73914	1.08835	0.277639	0.513922		0.541318	5.09069	6.83552	1e-10	8.96e-10	0.499347	5.28287	11.1316	5.58e-25	7.14e-24
	CYP2R1	0.874198	2.76401	9.20411	1.44e-17	2.01e-16	0.828539	2.97015	11.9573	1.15e-28	2.04e-27		0.131351	6.94773	2.28258	0.0230275	0.0834408	0.0136093	7.03781	0.214641	0.830247	0.917336		0.932722	6.04998	9.5225	6.42e-18	1.64e-16	0.743396	6.31796	12.9569	7.47e-32	1.69e-30
	DAP3	1.2111	5.81029	18.1492	1.7e-47	4.64e-45	1.19491	6.12559	22.7765	4.92e-76	1.78e-73		0.170314	9.47545	3.36108	0.000858177	0.0097106	0.103677	9.54292	1.7686	0.0783538	0.25722		0.782901	9.55179	12.068	1.86e-25	1.37e-23	0.772298	9.85678	18.1129	8.85e-53	1.17e-50
	DAXX	1.15947	3.91035	13.0688	4.41e-30	1.69e-28	1.01414	4.13025	15.6448	4.85e-44	1.93e-42		0.18407	7.07827	3.8009	0.00016881	0.00320067	0.114067	7.15004	2.22735	0.0269421	0.144974		0.635012	7.20914	7.59587	1.21e-12	1.45e-11	0.424078	7.34731	9.51004	2.63e-19	2.09e-18
	DBR1	0.583984	1.49606	5.84963	1.54e-08	9.53e-08	0.341609	1.50001	4.44337	1.13e-05	4.17e-05		0.150684	6.23349	2.76301	0.00601624	0.034706	0.0948929	6.29137	1.56818	0.118284	0.322045		0.231103	4.53147	3.80746	0.000187534	0.000602886	0.19509	4.60375	5.33388	1.69e-07	5.09e-07
	DCAF4	0.50445	1.81033	4.67043	4.92e-06	2.25e-05	0.379779	1.86721	5.22791	2.67e-07	1.17e-06		0.0548362	6.01788	1.3168	0.188731	0.333085	0.00482988	6.05598	0.0998761	0.920534	0.965433		0.462519	6.01506	4.05389	7.25e-05	0.000251693	0.296758	6.10916	5.08727	5.82e-07	1.67e-06
	DCTN4	0.828016	3.11278	11.6176	3.18e-25	8.22e-24	0.752998	3.28797	12.8429	3.31e-32	7.05e-31		0.122094	9.01528	2.57476	0.0104229	0.0501077	0.038103	9.08442	0.713909	0.476044	0.683507		0.538841	9.61004	7.2615	8.71e-12	9.16e-11	0.490791	9.79795	13.6637	1.28e-34	3.63e-33
	DDX10	0.879079	2.88612	10.9544	4.67e-23	1.02e-21	0.804534	3.07534	13.5766	3.19e-35	8.04e-34		0.0936967	7.42553	1.90118	0.0580634	0.152893	0.0417893	7.47139	0.752313	0.452671	0.665578		0.276617	5.41974	2.90463	0.00409761	0.0101597	0.17151	5.47279	3.42704	0.000679692	0.00141177
	DDX41	1.18083	5.17926	17.6178	1.1e-45	2.42e-43	1.13249	5.46613	21.5244	2.21e-70	5.09e-68		0.132447	8.09717	2.92998	0.0036023	0.0248328	0.0657021	8.1582	1.27134	0.204957	0.434124		0.899246	7.25572	9.72208	1.72e-18	4.85e-17	0.685856	7.49743	14.0413	4.07e-36	1.33e-34
	DEPDC1B	3.93421	-1.6721	16.0697	2.28e-40	2.41e-38	3.16071	-1.10298	16.2353	1.26e-46	5.85e-45		0.449303	3.72825	4.81739	2.13e-06	0.000177689	0.386422	3.8415	3.24512	0.00135804	0.0307466		1.38427	4.56739	9.96851	3.32e-19	1.04e-17	1.19293	5.0135	10.614	4.05e-23	4.42e-22
	DHX30	0.625929	3.98922	9.021	5.12e-17	6.85e-16	0.492627	4.0733	9.03354	5.57e-18	5.52e-17		0.0691565	7.63963	1.63686	0.102518	0.222134	0.017312	7.68123	0.362496	0.717331	0.851266		0.32241	7.06419	3.8811	0.000141858	0.000466065	0.23065	7.14262	4.96847	1.04e-06	2.91e-06
	DHX35	0.393691	1.47318	3.80518	0.000178329	0.000654902	0.288105	1.51234	3.77689	0.000181023	0.00057823		0.103916	5.66806	2.40634	0.0166081	0.0675615	0.0517866	5.71581	1.02904	0.304597	0.540374		0.56453	6.06467	6.93833	5.6e-11	5.19e-10	0.522974	6.26629	11.9285	6.31e-28	1.01e-26
	DHX57	1.04615	1.73576	10.2841	6.55e-21	1.2e-19	0.93739	1.94829	13.0622	4.22e-33	9.45e-32		0.22044	6.01007	4.67047	4.23e-06	0.000282386	0.152161	6.0871	3.20024	0.00157701	0.0333431		0.560583	5.91921	4.95904	1.53e-06	7.03e-06	0.399024	6.05449	6.27018	1.02e-09	3.74e-09
	DLAT	0.873898	2.69793	8.13893	1.9e-14	2.04e-13	0.633765	2.78122	7.04368	7.42e-12	4.86e-11		0.127619	7.54707	1.56643	0.118113	0.24361	0.0545523	7.61089	0.57312	0.567152	0.752107		0.619816	7.82482	5.5554	8.92e-08	5e-07	0.438295	7.97284	5.68833	2.63e-08	8.55e-08
	DLG5	1.22721	1.36148	8.37121	4.13e-15	4.68e-14	0.795079	1.41851	6.5206	1.96e-10	1.15e-09		0.368669	6.6849	3.97853	8.36e-05	0.00203934	0.264019	6.80824	2.47592	0.0140476	0.103541		1.40068	5.93393	10.565	5.95e-21	2.36e-19	1.275	6.42198	13.9743	7.53e-36	2.41e-34
	DLGAP5	5.00371	-2.20271	16.9841	1.64e-43	2.65e-41	4.22462	-1.34965	21.0433	3.33e-68	6.27e-66		0.626853	4.56483	5.73426	2.05e-08	1.33e-05	0.52388	4.73157	4.06305	6.75e-05	0.00739197		0.902654	4.08327	12.0454	2.18e-25	1.58e-23	0.902328	4.44133	11.8721	1.03e-27	1.61e-26
	DNAH14	0.975195	1.84999	8.70934	4.29e-16	5.3e-15	0.910066	2.07099	10.4722	5.05e-23	6.68e-22		0.272079	4.95335	3.81674	0.000158725	0.00306426	0.218584	5.03077	2.37786	0.0182738	0.118084		0.738122	4.23187	10.4314	1.47e-20	5.48e-19	0.592468	4.4462	11.9943	3.57e-28	5.84e-27
	DNAJC13	0.618033	2.05754	6.08482	4.37e-09	2.87e-08	0.488059	2.14161	6.22683	1.13e-09	6.18e-09		0.18081	7.39077	3.50363	0.000515773	0.00684206	0.0996463	7.46837	1.8625	0.0638722	0.229511		0.539458	5.87113	7.65043	8.74e-13	1.07e-11	0.499968	6.06391	12.6124	1.59e-30	3.18e-29
	DNAJC2	0.845258	3.31405	9.87565	1.26e-19	2.09e-18	0.632776	3.4071	10.3226	1.77e-22	2.28e-21		0.135102	8.29621	2.48915	0.0132483	0.0583169	0.0748315	8.35399	1.22789	0.220806	0.452179		0.393238	9.13423	4.23801	3.47e-05	0.000126829	0.261538	9.21921	5.53103	6.08e-08	1.91e-07
	DNAJC9	1.11667	2.16305	10.5775	7.64e-22	1.52e-20	0.878108	2.31259	10.4397	6.63e-23	8.7e-22		0.243068	7.61138	3.89752	0.00011556	0.00250436	0.170454	7.69477	2.42076	0.0163038	0.111046		0.510459	8.09784	6.22715	2.82e-09	2.03e-08	0.377868	8.22886	7.26021	2.35e-12	1.05e-11
	DNMT3B	1.12002	-1.51281	6.31108	1.26e-09	8.7e-09	0.796791	-1.41583	6.13127	1.97e-09	1.06e-08		0.17505	5.26679	3.40393	0.000737723	0.00878225	0.108633	5.33495	1.91052	0.0573729	0.215666		0.549255	4.68303	9.2088	5.01e-17	1.14e-15	0.415584	4.82886	12.4278	8.11e-30	1.53e-28
	DPAGT1	0.46587	4.2626	4.69194	4.46e-06	2.05e-05	0.401415	4.34712	5.78878	1.36e-08	6.8e-08		0.153814	7.6227	2.94861	0.00339688	0.0238538	0.092719	7.68416	1.60674	0.109553	0.309158		0.565756	7.63805	6.25073	2.49e-09	1.81e-08	0.447811	7.79892	8.09453	8.64e-15	4.78e-14
	DRAP1	1.39829	5.79475	19.6777	1.14e-52	6.15e-50	1.3615	6.14737	26.3045	9.16e-92	1.99e-88		0.119434	7.34876	2.88932	0.00409054	0.026998	0.0503027	7.40892	1.08746	0.27803	0.514313		0.502119	6.28187	6.62492	3.25e-10	2.7e-09	0.431453	6.443	9.68439	6.82e-20	5.71e-19
	DTD1	1.43527	2.75399	11.946	2.6e-26	7.26e-25	1.02924	2.88344	9.45607	2.06e-19	2.22e-18		0.174212	7.27072	2.33646	0.0200058	0.0763637	0.11085	7.33698	1.2006	0.231205	0.464127		0.745839	7.36064	6.39627	1.14e-09	8.72e-09	0.47364	7.50973	5.81657	1.31e-08	4.38e-08
	DTL	4.21785	-1.22858	16.6459	2.38e-42	3.31e-40	3.66384	-0.444641	20.2611	1.15e-64	1.66e-62		0.72104	5.52616	5.12009	4.95e-07	7.54e-05	0.532799	5.75798	3.53946	0.000489647	0.0181543		1.34935	4.60469	12.0246	2.52e-25	1.81e-23	1.27708	5.10119	13.9665	8.08e-36	2.58e-34
	DUT	0.88775	4.83746	9.76757	2.72e-19	4.38e-18	0.808575	5.02608	11.0708	3e-25	4.44e-24		0.183393	10.3424	2.87491	0.00427749	0.0278112	0.118053	10.4113	1.58572	0.114246	0.315853		1.01141	9.24705	13.1733	8.01e-29	1.01e-26	0.698959	9.47981	11.2706	1.73e-25	2.33e-24
	DZIP3	0.907221	0.222267	8.13798	1.91e-14	2.05e-13	0.788936	0.391439	9.38514	3.6e-19	3.84e-18		0.135979	6.17936	2.04539	0.0415301	0.12278	0.061958	6.24517	0.789966	0.430403	0.647523		0.495458	6.62213	5.1181	7.32e-07	3.54e-06	0.482444	6.81174	8.36913	1.25e-15	7.41e-15
	E2F3	1.32719	0.792737	9.28063	8.46e-18	1.21e-16	0.928514	0.897768	8.63899	1.11e-16	1.01e-15		0.376721	6.73562	3.96591	8.8e-05	0.00210593	0.304349	6.84184	2.9631	0.00338233	0.0493922		0.550829	6.73508	4.17946	4.39e-05	0.000157988	0.446257	6.89725	5.85561	1.06e-08	3.57e-08
	EDIL3	3.01287	-1.91669	14.3187	2.4e-34	1.33e-32	2.52298	-1.41616	15.43	4.16e-43	1.58e-41		0.494984	5.77686	3.41707	0.000704087	0.00849898	0.331468	5.95567	2.08604	0.0381338	0.174479		1.42598	4.65909	6.5074	6.21e-10	4.94e-09	1.33351	5.17511	10.1166	2.26e-21	2.13e-20
	EFR3A	0.473277	3.43422	4.96492	1.28e-06	6.3e-06	0.426727	3.53204	5.23276	2.61e-07	1.15e-06		0.0646881	10.3012	0.936234	0.34977	0.505707	0.00535651	10.3463	0.0609577	0.951449	0.979224		0.570935	8.41634	5.17006	5.73e-07	2.83e-06	0.441724	8.57319	5.91592	7.6e-09	2.59e-08
	EHMT2	1.77355	3.56255	17.3255	1.11e-44	2.08e-42	1.52016	3.87928	19.6957	4.16e-62	4.91e-60		0.232514	6.58207	3.82326	0.000154738	0.0030198	0.169427	6.65819	2.46649	0.0144126	0.105167		0.869613	4.66589	8.77526	8.2e-16	1.56e-14	0.836866	4.99333	13.4358	1.01e-33	2.63e-32
	EIF2B2	0.980982	3.88418	10.8736	8.53e-23	1.82e-21	0.840085	4.0589	13.3831	2.02e-34	4.87e-33		0.0656047	7.42432	1.45976	0.145214	0.280296	0.0116286	7.46654	0.227923	0.819919	0.911451		0.462408	7.77717	5.92622	1.37e-08	8.81e-08	0.421158	7.93843	10.0997	2.59e-21	2.43e-20
	EIF5B	0.541666	3.98403	6.68061	1.54e-10	1.17e-09	0.272033	3.95939	4.6999	3.5e-06	1.37e-05		0.0706505	9.3451	1.27792	0.202087	0.349386	0.0206016	9.38593	0.328825	0.742602	0.867697		0.388209	10.2564	3.43269	0.00072857	0.00210107	0.140582	10.2768	2.4521	0.0146697	0.0249684
	ENAH	2.09565	2.2344	12.5038	3.55e-28	1.14e-26	1.90762	2.67897	13.966	7.53e-37	2.05e-35		0.398513	8.2062	3.96379	8.87e-05	0.00211187	0.282417	8.34124	2.40502	0.0170036	0.113622		1.09807	8.64327	9.28341	3.08e-17	7.22e-16	1.01805	9.03588	14.4011	1.49e-37	5.4e-36
	ENTPD6	0.649321	4.58661	6.45363	5.65e-10	4.05e-09	0.590598	4.72406	7.86251	3.03e-14	2.36e-13		0.148783	7.83547	2.91608	0.00376286	0.0254876	0.0813112	7.89972	1.38499	0.167464	0.389531		0.572552	6.2337	6.05252	7.09e-09	4.78e-08	0.501624	6.42264	9.0304	1e-17	7.01e-17
	EPRS	1.4913	4.38004	18.0885	2.73e-47	7.24e-45	1.30798	4.66515	19.321	2.05e-60	2.15e-58		0.225343	8.67817	4.06999	5.76e-05	0.00159993	0.174416	8.74609	2.79129	0.00571387	0.0654485		1.01992	8.95066	13.4607	1.06e-29	1.57e-27	0.922258	9.30273	19.22	2.19e-57	4.08e-55
	ERMP1	1.35871	1.66069	12.0621	1.07e-26	3.07e-25	1.1129	1.8707	12.1558	1.89e-29	3.49e-28		0.233039	7.11907	3.37747	0.000810089	0.00936898	0.147616	7.20809	1.91894	0.0562924	0.213594		0.926809	8.05483	8.5641	3.14e-15	5.46e-14	0.83445	8.37281	13.3849	1.6e-33	4.1e-32
	ESF1	0.79319	1.88471	7.8407	1.3e-13	1.3e-12	0.553859	1.94681	6.4042	3.95e-10	2.25e-09		0.183983	7.2586	2.71964	0.00684656	0.037824	0.0891045	7.34461	1.19909	0.23179	0.464402		0.887706	8.7409	7.84538	2.7e-13	3.55e-12	0.55292	8.91251	9.69256	6.4e-20	5.37e-19
	EXOC2	0.846847	2.03256	10.5897	6.98e-22	1.39e-20	0.773124	2.21364	11.1195	1.96e-25	2.94e-24		0.176864	6.12212	3.3546	0.000877918	0.00986335	0.121139	6.18445	2.05199	0.0413605	0.182071		0.681526	6.33316	6.81915	1.1e-10	9.76e-10	0.625317	6.5733	10.4513	1.53e-22	1.6e-21
	EXOC6B	0.584499	0.614649	5.51083	8.89e-08	5.06e-07	0.420982	0.66852	5.11129	4.81e-07	2.06e-06		0.161169	5.55356	3.40606	0.000732181	0.00874306	0.0927221	5.6205	1.80277	0.0728001	0.2472		0.603059	5.55152	7.45083	2.87e-12	3.24e-11	0.475075	5.72178	9.87783	1.5e-20	1.32e-19
	EZH2	1.91211	0.974758	11.4185	1.43e-24	3.53e-23	1.422	1.17928	11.6437	1.92e-27	3.21e-26		0.513607	5.41018	5.04934	7e-07	9.18e-05	0.392011	5.56815	3.53092	0.00050485	0.018512		1.10315	4.55595	12.3037	3.59e-26	2.96e-24	0.989999	4.93268	14.3801	1.81e-37	6.51e-36
	FABP5	2.44769	2.6854	13.4548	2.16e-31	9.26e-30	2.24713	3.21668	17.6751	5.16e-53	3.44e-51		0.512827	7.29112	3.39916	0.000750326	0.00889143	0.34302	7.47659	2.18011	0.0303155	0.153714		0.705859	7.03333	3.57169	0.000445951	0.00133893	0.496077	7.20024	5.06362	6.54e-07	1.87e-06
	FAM127A	0.789758	5.00046	6.6463	1.88e-10	1.41e-09	0.495595	5.02702	4.58579	5.93e-06	2.26e-05		0.153453	8.73317	1.9774	0.0487456	0.135932	0.0799579	8.80168	0.819545	0.413367	0.632929		0.247272	9.94879	1.64944	0.100654	0.171456	0.180358	10.0108	1.61058	0.108134	0.154466
	FAM127B	1.02406	4.4653	8.17449	1.51e-14	1.63e-13	0.604011	4.47536	5.26283	2.24e-07	9.89e-07		0.142351	6.61348	2.05961	0.040142	0.120026	0.0670349	6.68113	0.783387	0.434247	0.650756		0.491245	6.87281	4.00026	8.95e-05	0.000304829	0.261948	6.94401	2.71774	0.00688604	0.0123971
	FAM13C	1.0084	-1.04278	5.08963	7.07e-07	3.62e-06	0.967178	-0.797763	6.19688	1.34e-09	7.31e-09		0.155385	5.18006	1.89009	0.0595359	0.155534	0.0506318	5.26683	0.50724	0.612497	0.782645		0.655511	6.0443	5.35099	2.42e-07	1.26e-06	0.444042	6.19031	5.93353	6.89e-09	2.36e-08
	FAM173A	0.547848	4.23475	7.45111	1.52e-12	1.38e-11	0.491913	4.34669	8.54574	2.21e-16	1.98e-15		0.0588951	7.07242	1.26189	0.207792	0.355846	0.00817749	7.11162	0.154224	0.877575	0.943217		0.615401	6.44266	6.1717	3.79e-09	2.66e-08	0.472158	6.60958	8.4379	7.65e-16	4.63e-15
	FAM20B	1.3384	2.3234	16.9246	2.62e-43	4.14e-41	1.31493	2.66833	19.8014	1.38e-62	1.69e-60		0.159351	7.60319	2.75407	0.00617951	0.0352647	0.103242	7.66275	1.58235	0.115014	0.316814		0.916558	7.50176	10.4736	1.11e-20	4.22e-19	0.902068	7.8577	16.9058	8.96e-48	7.47e-46
	FAM43A	0.910142	0.805394	4.60773	6.5e-06	2.92e-05	0.664621	0.895021	4.71878	3.21e-06	1.26e-05		0.110738	6.75166	1.16293	0.245616	0.398832	0.0540469	6.8032	0.486051	0.627417	0.792805		0.243514	5.72905	1.63226	0.104226	0.17646	0.1564	5.77868	1.81509	0.0703301	0.10513
	FAM83H	1.58394	2.89492	13.5139	1.36e-31	5.92e-30	1.5107	3.27443	17.263	3.56e-51	2.14e-49		0.218535	7.51043	2.72029	0.00683353	0.0377826	0.061227	7.63817	0.638633	0.52373	0.71973		1.36467	7.54328	10.573	5.63e-21	2.25e-19	1.3566	8.08052	15.7627	4.52e-43	2.53e-41
	FANCA	1.00117	2.76602	8.30576	6.36e-15	7.11e-14	0.951203	3.00357	10.5473	2.68e-23	3.6e-22		0.0612201	6.00404	1.34712	0.178776	0.321081	0.0049744	6.04681	0.0917179	0.927006	0.968065		0.593072	6.29837	6.43907	9.01e-10	7.01e-09	0.364108	6.41017	7.28923	1.94e-12	8.81e-12
	FASN	0.884457	7.21367	4.87904	1.9e-06	9.19e-06	0.753738	7.36887	5.25513	2.33e-07	1.03e-06		0.115042	8.78808	1.02987	0.303753	0.459332	0.02925	8.85704	0.223144	0.823632	0.913608		1.1619	6.51403	6.79092	1.29e-10	1.14e-09	0.912228	6.84039	9.69565	6.24e-20	5.24e-19
	FASTK	0.596909	5.56385	7.02827	1.99e-11	1.65e-10	0.552584	5.69631	8.99762	7.33e-18	7.2e-17		0.110048	8.68713	2.40234	0.0167877	0.0680914	0.0451601	8.74324	0.876769	0.381573	0.608248		0.854819	6.50563	8.76267	8.88e-16	1.68e-14	0.758992	6.79317	13.1899	9.26e-33	2.23e-31
	FASTKD3	0.491601	2.44659	6.16821	2.77e-09	1.86e-08	0.425094	2.53674	6.73688	5.18e-11	3.18e-10		0.124667	7.60278	2.30348	0.0218111	0.0806369	0.0615246	7.66041	0.975324	0.330477	0.56338		0.429718	5.45135	7.28942	7.4e-12	7.85e-11	0.42048	5.6169	12.3613	1.45e-29	2.69e-28
	FAT1	1.41147	4.01831	8.43244	2.75e-15	3.18e-14	1.36892	4.37083	10.2895	2.34e-22	2.99e-21		0.552668	8.70623	4.337	1.87e-05	0.00077178	0.459595	8.85456	3.36401	0.000906886	0.0252682		0.998345	10.0459	6.18352	3.56e-09	2.51e-08	0.67779	10.2691	7.38829	1.02e-12	4.73e-12
	FBXO45	1.21743	1.17777	15.3368	7.61e-38	6.07e-36	0.97979	1.35497	14.3605	1.63e-38	4.83e-37		0.178567	6.80059	2.84004	0.00476275	0.0298983	0.120393	6.86463	1.7391	0.0834235	0.266698		0.991134	7.37861	9.89095	5.58e-19	1.7e-17	0.781376	7.65875	13.374	1.76e-33	4.51e-32
	FCHO2	0.345279	1.78351	3.21002	0.0015014	0.00470147	0.305832	1.85142	3.58252	0.000378984	0.00115694		0.0586639	8.63779	1.01845	0.309134	0.464638	0.00111535	8.68087	0.0168861	0.986543	0.994375		0.262424	8.52072	2.96541	0.00339693	0.00857423	0.136688	8.557	3.0358	0.00257104	0.00494373
	FDFT1	0.728051	5.55558	6.22693	2e-09	1.36e-08	0.469672	5.58815	5.26659	2.2e-07	9.72e-07		0.0624068	9.74118	0.817364	0.414252	0.568147	0.0113834	9.78116	0.120251	0.904395	0.956569		0.313381	9.79371	3.27675	0.00124133	0.00343108	0.196649	9.85508	3.00064	0.0028791	0.00549045
	FDPS	1.46535	7.32129	12.6224	1.42e-28	4.74e-27	1.29356	7.6067	14.3214	2.38e-38	7e-37		0.201544	9.55183	2.2296	0.02638	0.0909801	0.097573	9.64608	0.920457	0.358348	0.589104		1.10919	8.01848	10.5094	8.68e-21	3.35e-19	1.07817	8.44194	13.8816	1.76e-35	5.37e-34
	FIBP	1.0415	4.59822	14.2266	4.97e-34	2.66e-32	0.956509	4.82451	19.4039	8.67e-61	9.42e-59		0.157917	8.15254	3.02373	0.00267277	0.0203965	0.105013	8.21001	1.832	0.06831	0.238048		0.723172	8.43034	11.0121	2.8e-22	1.31e-20	0.577625	8.63879	15.0365	4.09e-40	1.83e-38
	FIGNL1	1.17128	0.52576	8.66882	5.64e-16	6.88e-15	0.799715	0.606003	7.58264	2.09e-13	1.53e-12		0.444303	6.25631	4.94741	1.15e-06	0.000125175	0.369033	6.37581	3.76781	0.000211761	0.0123551		1.16154	6.50141	8.43777	6.95e-15	1.15e-13	0.979149	6.86395	11.961	4.76e-28	7.68e-27
	FKBP14	0.573563	0.357908	4.5657	7.82e-06	3.48e-05	0.319881	0.351915	3.28113	0.00111766	0.00319701		0.157844	6.39921	2.89479	0.00402146	0.0266964	0.103299	6.45761	1.65823	0.0987026	0.291999		0.497018	5.2537	5.7019	4.29e-08	2.55e-07	0.37251	5.38375	6.46874	3.18e-10	1.21e-09
	FLAD1	1.50233	4.27623	20.0088	8.89e-54	5.79e-51	1.38256	4.60442	23.8252	9.53e-81	5.42e-78		0.173219	7.51506	3.35084	0.000889572	0.00994998	0.0854765	7.59513	1.46703	0.143804	0.357777		1.29857	6.02236	14.3032	2.8e-32	6.47e-30	1.08959	6.42493	18.4444	3.7e-54	5.37e-52
	FLVCR1	2.40982	0.419767	17.43	4.85e-45	9.7e-43	2.14629	0.901117	20.0516	1.02e-63	1.37e-61		0.565596	7.1406	5.46954	8.37e-08	2.46e-05	0.476398	7.28892	4.20846	3.75e-05	0.00562232		1.11337	5.149	11.9959	3.08e-25	2.2e-23	1.00451	5.5321	14.4535	9.18e-38	3.42e-36
	FOXP1	0.641093	2.7366	6.25989	1.67e-09	1.14e-08	0.628173	2.90076	8.0563	7.73e-15	6.26e-14		0.111962	9.60157	1.83291	0.0676277	0.168164	0.0493786	9.65669	0.704822	0.481671	0.687541		0.439063	10.6066	4.36296	2.07e-05	7.84e-05	0.288733	10.6997	5.32245	1.79e-07	5.38e-07
	FOXP4	0.858051	3.61608	9.78632	2.38e-19	3.86e-18	0.680441	3.73458	9.28818	7.71e-19	8.05e-18		0.0696254	6.81348	1.25014	0.212047	0.360591	0.0114047	6.85883	0.174195	0.861874	0.935046		0.18293	4.90921	3.07073	0.00243737	0.00634214	0.0988466	4.93643	2.84072	0.00475338	0.0087769
	FYCO1	0.556259	2.07495	5.98292	7.57e-09	4.85e-08	0.441256	2.15186	6.21718	1.19e-09	6.52e-09		0.0836269	7.31248	1.40362	0.161279	0.300174	0.0161077	7.36557	0.236768	0.813058	0.907523		0.397032	8.21138	4.06252	7.01e-05	0.000243679	0.336933	8.33652	6.08893	2.88e-09	1.02e-08
	GALNT10	1.14865	0.96968	9.32242	6.32e-18	9.11e-17	0.989659	1.17804	11.8006	4.72e-28	8.12e-27		0.154291	5.53115	2.4394	0.0151856	0.0637553	0.0545988	5.61482	0.807888	0.420033	0.638564		0.254472	4.41621	4.51691	1.08e-05	4.31e-05	0.188678	4.48169	6.89317	2.41e-11	1e-10
	GARS	1.37467	5.213	13.6509	4.62e-32	2.1e-30	1.17616	5.45716	16.128	3.74e-46	1.69e-44		0.189543	9.28627	3.16723	0.00166819	0.0149977	0.120474	9.35844	1.78461	0.0757103	0.252018		0.621289	9.62839	8.82989	5.78e-16	1.13e-14	0.528781	9.82503	11.7667	2.54e-27	3.87e-26
	GINS1	3.40392	-0.952311	17.3302	1.07e-44	2.02e-42	2.81108	-0.411661	18.6445	2.31e-57	2.01e-55		0.737633	5.27766	5.55963	5.22e-08	2.06e-05	0.60908	5.4781	4.23586	3.35e-05	0.00532114		1.89698	5.09834	12.7018	2.2e-27	2.21e-25	1.80905	5.80374	16.4027	1.07e-45	7.4e-44
	GM2A	1.72941	2.95727	17.6112	1.16e-45	2.53e-43	1.67724	3.38917	23.8331	8.78e-81	5.04e-78		0.24985	8.54218	3.8078	0.00016434	0.00313374	0.177282	8.62672	2.50721	0.0128955	0.0987637		0.893896	6.56377	7.72783	5.49e-13	6.93e-12	0.776898	6.85538	11.1229	6e-25	7.66e-24
	GNPAT	1.29878	4.04186	17.3442	9.54e-45	1.82e-42	1.19204	4.32357	18.2726	1.08e-55	8.5e-54		0.22898	9.01067	3.9819	8.25e-05	0.0020245	0.149164	9.09578	2.27126	0.024104	0.136977		1.0289	9.38615	13.2325	5.28e-29	6.82e-27	0.987115	9.77193	18.2168	3.27e-53	4.43e-51
	GPATCH2	0.738045	0.794798	7.31378	3.53e-12	3.12e-11	0.57323	0.889121	7.08511	5.68e-12	3.75e-11		0.084717	6.16204	1.67917	0.0939718	0.209654	0.00251646	6.22373	0.0407815	0.967507	0.985902		0.771441	8.66039	5.29314	3.2e-07	1.64e-06	0.469143	8.8034	6.03471	3.91e-09	1.37e-08
	GPATCH4	1.26686	3.42622	11.5939	3.8e-25	9.78e-24	1.12967	3.68012	14.5459	2.65e-39	8.23e-38		0.26484	7.42768	3.59484	0.000369035	0.00537891	0.199928	7.5104	2.4782	0.0139608	0.103309		1.27161	6.77558	8.80111	6.95e-16	1.34e-14	0.976026	7.1207	12.3262	1.98e-29	3.61e-28
	GPI	0.800442	6.84482	7.81815	1.51e-13	1.5e-12	0.75847	7.03347	10.2224	4.08e-22	5.16e-21		0.174882	9.76286	2.47791	0.0136654	0.0594931	0.101342	9.83508	1.18012	0.239233	0.472496		0.570277	9.21409	6.86613	8.43e-11	7.61e-10	0.509517	9.40763	8.62518	1.98e-16	1.25e-15
	GPR137C	1.33339	-2.16773	8.91822	1.04e-16	1.35e-15	1.11467	-1.94742	9.01949	6.2e-18	6.12e-17		0.0900108	3.25806	1.70891	0.0883151	0.201106	0.017285	3.31523	0.238501	0.811716	0.907338		0.31556	4.33723	5.12227	7.18e-07	3.48e-06	0.311262	4.46015	6.47548	3.05e-10	1.17e-09
	GPR158	3.41593	-4.45622	9.86902	1.32e-19	2.18e-18	3.41104	-3.54115	11.4796	8.28e-27	1.34e-25		0.273908	4.49103	2.99921	0.00289189	0.0215469	0.148782	4.60983	1.23686	0.217465	0.448409		1.42637	4.04644	14.6398	2.61e-33	6.58e-31	1.29116	4.53955	14.8108	3.35e-39	1.43e-37
	GTF2E1	0.954601	0.908597	10.3273	4.78e-21	8.88e-20	0.894941	1.12752	11.4636	9.54e-27	1.53e-25		0.210273	6.98096	3.91178	0.000109199	0.00240396	0.147467	7.0531	2.61343	0.00958571	0.0849974		0.696962	7.24722	6.96017	4.95e-11	4.63e-10	0.679468	7.51438	11.9375	5.84e-28	9.33e-27
	H1F0	1.17942	6.36264	12.158	5.11e-27	1.51e-25	1.11939	6.64175	13.3272	3.44e-34	8.15e-33		0.120678	9.76019	1.83485	0.0673387	0.167814	0.0539739	9.81917	0.695004	0.48779	0.691787		1.13767	8.27783	7.94641	1.46e-13	1.97e-12	0.883746	8.59228	10.6551	2.9e-23	3.21e-22
	HDAC5	1.19316	3.58322	12.6023	1.66e-28	5.49e-27	1.02961	3.80067	14.9297	6.03e-41	2.05e-39		0.0845849	6.94939	1.94427	0.0526285	0.143281	0.0329952	6.99351	0.67646	0.499463	0.701003		1.12907	6.24822	9.68436	2.2e-18	6.11e-17	0.913692	6.58007	12.91	1.13e-31	2.52e-30
	HERC2	0.20462	3.39801	2.0993	0.0367957	0.0853747	0.194276	3.44648	2.81961	0.00502924	0.0128801		0.112084	6.99501	2.05308	0.0407749	0.121274	0.0536469	7.04777	0.899685	0.369277	0.598627		0.320219	6.16422	3.11903	0.00208703	0.00551714	0.276272	6.26759	5.02376	7.94e-07	2.25e-06
	HEY1	1.49448	0.31406	10.1459	1.79e-20	3.17e-19	1.3093	0.598844	11.677	1.43e-27	2.4e-26		0.293498	6.81922	3.83167	0.000149744	0.00296415	0.243302	6.89842	2.78164	0.00588046	0.0665007		0.901506	5.32287	8.80315	6.86e-16	1.32e-14	0.675716	5.55879	10.1993	1.17e-21	1.12e-20
	HGS	0.811264	5.47215	8.44375	2.55e-15	2.96e-14	0.66666	5.59891	9.51142	1.33e-19	1.45e-18		0.210645	8.04361	3.72816	0.000223388	0.00387334	0.150019	8.11457	2.44513	0.0152703	0.107502		0.48251	5.45996	6.04403	7.41e-09	4.99e-08	0.270822	5.5372	6.13888	2.17e-09	7.78e-09
	HIP1	0.7709	1.74236	6.30073	1.33e-09	9.2e-09	0.755998	1.94016	8.02273	9.81e-15	7.9e-14		0.136365	6.58084	1.84813	0.0653894	0.164663	0.0629952	6.64634	0.720818	0.471791	0.680519		0.736132	6.60949	7.07756	2.53e-11	2.48e-10	0.638036	6.84869	9.89593	1.3e-20	1.15e-19
	HIST1H2BE	2.21513	-5.16845	4.2902	2.56e-05	0.000106014	1.73238	-4.87784	4.50435	8.58e-06	3.21e-05		0.194287	7.3044	2.51993	0.0121625	0.0552799	0.13946	7.36922	1.50029	0.134981	0.344723		0.103608	3.98653	2.62085	0.00945639	0.0216766	0.0885942	4.01955	3.62386	0.000331365	0.000716318
	HIST1H2BH	3.14022	-5.91057	5.94528	9.26e-09	5.88e-08	1.386	-6.17403	3.45123	0.000612912	0.00182031		0.220553	6.66621	2.54668	0.0112839	0.0527831	0.148735	6.74529	1.45592	0.146847	0.36136		0.126438	3.69665	4.33191	2.36e-05	8.85e-05	0.079519	3.72151	4.90459	1.41e-06	3.9e-06
	HLTF	1.23968	1.9076	11.2623	4.66e-24	1.1e-22	1.02402	2.10466	10.604	1.66e-23	2.25e-22		0.149509	8.00561	1.9271	0.0547404	0.147125	0.0626617	8.08109	0.662764	0.508179	0.707453		0.785055	7.89062	9.00441	1.88e-16	3.99e-15	0.715532	8.16466	10.899	3.88e-24	4.59e-23
	HMGXB4	0.663444	1.33415	6.31104	1.26e-09	8.7e-09	0.404608	1.34906	4.5699	6.38e-06	2.42e-05		0.13102	7.46386	2.57685	0.0103612	0.049964	0.074765	7.51863	1.2601	0.208974	0.439251		0.499584	8.13034	4.3193	2.48e-05	9.28e-05	0.464338	8.30959	7.40966	8.87e-13	4.13e-12
	HSPA4	1.30686	5.29268	14.2184	5.3e-34	2.83e-32	1.25911	5.6138	17.7924	1.54e-53	1.06e-51		0.143791	8.9288	2.36593	0.0185051	0.0725549	0.047613	9.00865	0.676675	0.499327	0.700937		0.712726	9.11822	7.73919	5.13e-13	6.5e-12	0.632314	9.35768	12.8779	1.51e-31	3.31e-30
	HSPBAP1	0.275534	1.32826	2.54463	0.0115431	0.0302867	0.25079	1.38669	3.38389	0.000779816	0.00228108		0.090626	6.24665	1.49293	0.136317	0.268568	0.00445586	6.31163	0.0663896	0.947128	0.977301		0.220796	5.30683	2.75514	0.00641771	0.0152872	0.130341	5.34564	2.8408	0.00475219	0.00877551
	IFT81	0.773639	0.782135	5.82416	1.76e-08	1.08e-07	0.611569	0.887758	5.57403	4.39e-08	2.08e-07		0.209807	5.78265	3.04597	0.00248732	0.0194198	0.13301	5.86273	1.67267	0.0958205	0.28744		0.780499	6.39612	8.2035	3e-14	4.49e-13	0.706309	6.66584	11.7903	2.08e-27	3.19e-26
	INTS1	0.873416	4.89366	10.9956	3.44e-23	7.58e-22	0.854858	5.1167	14.5305	3.08e-39	9.54e-38		0.0671298	7.33917	1.55836	0.120012	0.246219	0.00759196	7.38485	0.150109	0.880817	0.944751		0.754069	6.58163	6.96386	4.84e-11	4.54e-10	0.547709	6.76952	9.61268	1.19e-19	9.78e-19
	IPO9	1.10042	3.6252	16.5532	4.95e-42	6.56e-40	1.02838	3.8755	18.7394	8.62e-58	7.76e-56		0.206886	8.43084	3.70284	0.000246021	0.00414257	0.144169	8.50235	2.23364	0.0265185	0.144124		1.16467	7.21024	12.0693	1.85e-25	1.36e-23	0.985727	7.57588	16.2799	3.41e-45	2.32e-43
	IPP	0.811131	1.45926	9.19992	1.48e-17	2.07e-16	0.787757	1.66252	12.6257	2.5e-31	5.07e-30		0.106713	6.46852	1.66102	0.0975643	0.214975	0.0259845	6.53314	0.36694	0.714018	0.848648		0.769748	5.25039	7.99605	1.08e-13	1.49e-12	0.761418	5.55139	14.211	8.58e-37	2.92e-35
	IQCE	1.13254	0.75062	9.54908	1.28e-18	1.96e-17	0.936637	0.931351	11.2057	9.24e-26	1.41e-24		0.115375	5.383	1.9318	0.0541557	0.146008	0.039298	5.44645	0.570044	0.569233	0.753082		0.25959	5.04556	2.8293	0.00514867	0.0125177	0.24913	5.14294	4.36481	1.66e-05	4.12e-05
	IRX3	1.39549	-0.857243	4.78715	2.9e-06	1.37e-05	1.39311	-0.483659	6.39693	4.12e-10	2.35e-09		0.264038	5.43469	2.23168	0.0262409	0.0906605	0.166554	5.53595	1.06001	0.290306	0.525925		1.80893	5.27278	12.9334	4.33e-28	4.84e-26	1.70072	5.93228	13.1627	1.18e-32	2.81e-31
	ITGA6	1.98918	2.22584	15.0217	9.24e-37	6.58e-35	1.75288	2.61132	17.4587	4.77e-52	3.03e-50		0.463135	7.55231	4.95737	1.09e-06	0.000122145	0.322903	7.71229	3.47963	0.000605832	0.0206461		1.6033	8.97057	11.2369	5.97e-23	3e-21	1.2328	9.4069	16.7573	3.68e-47	2.87e-45
	ITGB3BP	1.69222	2.16491	14.6626	1.59e-35	9.86e-34	1.44886	2.46612	17.1811	8.24e-51	4.85e-49		0.259141	6.92674	3.17924	0.00160234	0.0145913	0.167259	7.02395	1.87388	0.0622791	0.226156		0.737509	7.05989	4.94135	1.66e-06	7.57e-06	0.72573	7.34623	9.14268	4.32e-18	3.1e-17
	KCTD6	0.458945	2.54835	4.25007	3.02e-05	0.000124319	0.325215	2.58728	3.66708	0.000275896	0.000859164		0.228307	7.60338	2.94435	0.00344286	0.024038	0.143889	7.69101	1.65106	0.10016	0.294023		0.588204	8.89115	7.35973	4.9e-12	5.34e-11	0.555525	9.10695	9.02758	1.02e-17	7.16e-17
	KIAA0100	0.943394	3.33505	7.34221	2.97e-12	2.63e-11	0.689116	3.42809	7.28661	1.52e-12	1.05e-11		0.244247	7.28127	3.366	0.000843473	0.00960012	0.171905	7.36471	2.34166	0.0200969	0.12494		0.553193	7.64224	5.20757	4.8e-07	2.4e-06	0.478517	7.82148	8.06218	1.08e-14	5.93e-14
	KIAA0101	2.98699	1.77995	16.6928	1.64e-42	2.32e-40	2.44305	2.2394	18.6667	1.83e-57	1.61e-55		0.673827	7.19787	5.32555	1.76e-07	3.8e-05	0.544849	7.3876	4.35022	2.09e-05	0.00427332		1.88414	6.76325	10.2831	4.01e-20	1.41e-18	1.68807	7.40519	15.859	1.82e-43	1.06e-41
	KIF13A	0.654593	2.79618	7.90538	8.62e-14	8.75e-13	0.549272	2.90564	7.72853	7.68e-14	5.79e-13		0.104245	8.38487	1.72202	0.0859094	0.19773	0.0514724	8.43304	0.722452	0.470788	0.67995		0.141514	4.77112	2.47829	0.0140438	0.030992	0.101349	4.8056	2.96339	0.00324217	0.00613458
	KIF14	3.36125	-2.9047	16.271	4.63e-41	5.34e-39	2.74948	-2.38748	17.1926	7.33e-51	4.32e-49		0.395213	5.26745	4.59261	6.03e-06	0.000352358	0.294139	5.39331	2.91345	0.00394534	0.0539327		0.683998	4.14663	11.7304	1.96e-24	1.21e-22	0.650745	4.40014	12.5041	4.15e-30	8.06e-29
	KIF15	3.91784	-2.25798	15.2525	1.48e-37	1.15e-35	3.26957	-1.61419	17.75	2.39e-53	1.62e-51		0.31254	4.32003	3.91707	0.000106929	0.00237494	0.260244	4.40371	2.66077	0.0083738	0.0792555		0.457934	3.86215	7.82588	3.04e-13	3.95e-12	0.417239	4.02192	9.43057	4.85e-19	3.77e-18
	KIF3A	0.98386	-0.654216	7.76851	2.07e-13	2.03e-12	0.830133	-0.48682	8.93808	1.16e-17	1.12e-16		0.207003	4.96221	3.7504	0.000205148	0.00364931	0.143075	5.03443	2.40737	0.0168972	0.113084		0.563313	4.94796	6.34823	1.47e-09	1.11e-08	0.522939	5.14973	10.5273	8.23e-23	8.75e-22
	KIF3B	0.798097	2.87208	9.86053	1.4e-19	2.31e-18	0.638249	2.98568	10.195	5.13e-22	6.46e-21		0.0903983	8.07008	1.84401	0.0659894	0.165709	0.0311743	8.11957	0.545667	0.58585	0.763988		0.628346	8.45341	8.52387	4.04e-15	6.92e-14	0.536941	8.65345	12.7227	6e-31	1.23e-29
	KIF4A	5.15888	-2.13117	19.0104	2.02e-50	8.01e-48	4.55023	-1.12879	23.7567	1.93e-80	1.08e-77		0.583489	5.16706	5.60597	4.08e-08	1.91e-05	0.525789	5.30039	4.41509	1.59e-05	0.00373664		0.130933	4.31701	2.63934	0.00897281	0.0206705	0.0781777	4.3405	3.20379	0.00147557	0.00292934
	KLF13	0.696116	3.75628	5.02631	9.55e-07	4.8e-06	0.612999	3.89091	6.49417	2.3e-10	1.34e-09		0.122875	7.59399	1.42127	0.15609	0.293846	0.0135699	7.67777	0.140707	0.888231	0.948599		0.624927	6.88167	4.20611	3.95e-05	0.000143163	0.617681	7.12577	8.37219	1.22e-15	7.26e-15
	KLHL12	1.13166	2.83022	13.1841	1.79e-30	7.09e-29	1.06394	3.09164	17.1251	1.46e-50	8.44e-49		0.242101	7.97141	3.90987	0.000110031	0.00241396	0.17345	8.05237	2.51187	0.0127311	0.0985359		1.11731	7.89443	13.0584	1.8e-28	2.15e-26	1.10777	8.33271	22.8054	3.24e-72	1.65e-69
	KLHL5	0.779506	3.69437	5.86501	1.42e-08	8.82e-08	0.643677	3.81813	6.27866	8.32e-10	4.62e-09		0.244569	8.7564	3.48503	0.00055174	0.00719236	0.183065	8.83369	2.23025	0.0267457	0.144618		0.147157	9.15165	1.66004	0.0984993	0.168153	0.134536	9.20324	2.58082	0.010246	0.0179253
	LIG1	1.47511	3.20354	13.3753	4.02e-31	1.68e-29	1.29565	3.48673	15.1231	8.86e-42	3.11e-40		0.154084	6.59852	3.17241	0.00163951	0.0148312	0.0905808	6.6614	1.60051	0.110927	0.310817		0.48567	5.8703	5.13817	6.66e-07	3.24e-06	0.331651	5.97992	5.75563	1.83e-08	6.03e-08
	LNPEP	0.48682	0.867461	4.67268	4.87e-06	2.23e-05	0.286632	0.871926	3.62438	0.000324113	0.00099896		0.202005	7.9731	2.99077	0.002971	0.0219331	0.139667	8.04355	1.81941	0.0702152	0.241901		0.203768	4.02117	4.67491	5.45e-06	2.29e-05	0.12972	4.06207	4.73555	3.13e-06	8.38e-06
	LPL	2.14689	-1.77802	11.1245	1.31e-23	3e-22	1.93957	-1.33185	13.0652	4.1e-33	9.2e-32		0.142232	5.04253	2.05105	0.0409727	0.121645	0.0229887	5.13534	0.282019	0.778195	0.888316		0.768969	4.31301	6.20866	3.11e-09	2.22e-08	0.572701	4.51226	8.14272	6.17e-15	3.45e-14
	LRRC57	0.697473	1.38675	6.70839	1.31e-10	1e-09	0.511308	1.45669	6.41406	3.72e-10	2.13e-09		0.19674	5.7184	3.2157	0.00141698	0.0135457	0.127944	5.79165	1.87623	0.0619547	0.225335		0.559981	5.97609	6.45797	8.13e-10	6.38e-09	0.509902	6.1713	10.6439	3.17e-23	3.5e-22
	LSM11	0.91532	-0.869872	8.33622	5.2e-15	5.85e-14	0.777909	-0.710599	9.92075	4.9e-21	5.85e-20		0.205493	6.06262	3.06533	0.00233561	0.0186169	0.111586	6.15177	1.46569	0.144168	0.358094		0.11205	4.65937	2.27104	0.0242278	0.0499992	0.0960329	4.6952	3.55132	0.000433467	0.000923682
	MAD2L1	3.23304	0.425214	18.8261	8.51e-50	3e-47	2.583	0.883818	20.0066	1.64e-63	2.16e-61		0.712217	5.40714	5.59635	4.3e-08	1.91e-05	0.609083	5.58864	4.63574	6.11e-06	0.00285055		0.939826	4.75976	10.7227	2.03e-21	8.64e-20	0.875161	5.09785	11.4574	3.57e-26	4.99e-25
	MANEAL	1.62246	2.12137	13.3802	3.87e-31	1.62e-29	1.43938	2.44188	13.5668	3.51e-35	8.79e-34		0.149061	6.3971	1.88658	0.060008	0.156132	0.0270578	6.49266	0.286979	0.7744	0.886367		1.44254	5.25098	11.8956	6.2e-25	4.18e-23	1.20288	5.69412	14.4329	1.11e-37	4.1e-36
	MAP2K2	0.932952	5.9906	11.2807	4.06e-24	9.63e-23	0.809538	6.16345	13.6813	1.17e-35	3e-34		0.141018	8.4287	2.80604	0.00528337	0.0319703	0.0687861	8.49435	1.18367	0.237829	0.471113		0.729748	7.24548	7.86716	2.36e-13	3.14e-12	0.579717	7.45412	9.97931	6.73e-21	6.08e-20
	MAP4	0.838097	4.8116	9.61295	8.18e-19	1.27e-17	0.561077	4.86197	8.71944	6.06e-17	5.62e-16		0.178543	8.59018	3.05212	0.0024382	0.0191581	0.124104	8.65207	1.87948	0.0615084	0.224341		0.778848	8.61058	6.9786	4.45e-11	4.2e-10	0.39526	8.71265	6.58341	1.6e-10	6.27e-10
	MAP4K2	1.17161	1.96418	11.769	1e-25	2.68e-24	1.04614	2.19989	14.5174	3.5e-39	1.08e-37		0.0751239	5.13512	1.99458	0.0468293	0.132795	0.0122373	5.18408	0.298324	0.765739	0.881084		0.468079	4.43321	7.02739	3.37e-11	3.25e-10	0.255188	4.50407	7.71414	1.17e-13	5.87e-13
	MARCKS	1.843	3.02442	12.3757	9.57e-28	2.97e-26	1.42749	3.25747	13.0525	4.63e-33	1.03e-31		0.218319	9.07806	1.82795	0.0683707	0.169409	0.131058	9.16561	0.945181	0.345609	0.577981		0.221643	8.92937	1.4094	0.160295	0.251085	0.167866	8.9883	1.89746	0.058555	0.0891371
	MCM2	3.39989	0.99828	18.3015	5.14e-48	1.46e-45	2.84128	1.55946	19.5854	1.31e-61	1.51e-59		0.456964	6.57091	4.82153	2.09e-06	0.000175506	0.380824	6.69307	3.61852	0.000367996	0.0160113		0.682019	4.98572	7.5077	2.05e-12	2.36e-11	0.638442	5.23287	9.51782	2.48e-19	1.97e-18
	MCM3	2.09643	3.35114	16.9611	1.97e-43	3.16e-41	1.67013	3.64549	16.3411	4.32e-47	2.05e-45		0.415892	7.434	4.90402	1.41e-06	0.00013976	0.345426	7.54586	3.70311	0.000269631	0.0136834		0.392806	7.77746	5.27066	3.56e-07	1.81e-06	0.329869	7.89938	6.9379	1.82e-11	7.66e-11
	MCM4	2.21715	2.34896	14.1867	6.81e-34	3.6e-32	1.83508	2.70368	15.4482	3.47e-43	1.32e-41		0.401579	6.5322	4.28431	2.35e-05	0.000890947	0.333052	6.64049	3.08295	0.00231315	0.0403503		1.00045	4.95501	9.63913	2.97e-18	8.06e-17	0.913522	5.30515	10.915	3.4e-24	4.04e-23
	MCM6	2.64809	1.64023	17.5647	1.68e-45	3.58e-43	2.17021	2.0503	18.6107	3.27e-57	2.83e-55		0.516267	7.99732	5.07346	6.22e-07	8.64e-05	0.411933	8.14585	3.89627	0.000129828	0.00991825		0.84448	5.24416	7.62646	1.01e-12	1.23e-11	0.632279	5.46478	8.06581	1.06e-14	5.79e-14
	MELK	4.81982	-1.50988	17.022	1.22e-43	2.02e-41	4.19652	-0.607893	21.6875	4.06e-71	9.74e-69		0.55752	6.14134	5.49503	7.33e-08	2.32e-05	0.494372	6.27334	4.41863	1.56e-05	0.00373664		0.452196	4.18515	9.8128	9.39e-19	2.75e-17	0.412199	4.34303	11.2159	2.75e-25	3.61e-24
	MICB	1.66171	-0.408806	9.60027	8.95e-19	1.38e-17	1.40355	-0.125144	11.0704	3.01e-25	4.45e-24		0.380607	6.07653	3.93419	9.99e-05	0.00226427	0.28109	6.19899	2.58658	0.010341	0.0883736		0.870833	5.84621	7.18196	1.38e-11	1.41e-10	0.641288	6.06792	8.04063	1.26e-14	6.84e-14
	MIF4GD	1.21359	3.33452	14.0886	1.48e-33	7.63e-32	1.13393	3.61042	16.9316	1.06e-49	5.77e-48		0.178164	7.98209	3.51495	0.000494971	0.00666083	0.127062	8.042	2.31113	0.0217565	0.129965		0.778971	6.81836	8.98608	2.12e-16	4.43e-15	0.430781	6.93958	8.07584	9.84e-15	5.41e-14
	MKI67	4.33076	-0.847317	18.4029	2.32e-48	7.05e-46	3.66377	-0.104361	20.9289	1.1e-67	1.99e-65		0.312636	5.46121	4.37559	1.58e-05	0.000693254	0.261993	5.54396	3.07973	0.00233718	0.0405538		1.83892	5.18883	13.695	2.03e-30	3.42e-28	1.69256	5.83965	16.9254	7.44e-48	6.35e-46
	MRAS	1.12701	1.22477	7.06381	1.61e-11	1.34e-10	1.09869	1.50982	8.96797	9.2e-18	8.99e-17		0.121827	6.68682	1.96763	0.0498648	0.138168	0.0485005	6.7498	0.650631	0.515967	0.713379		0.379382	6.66297	2.46596	0.014521	0.031878	0.168989	6.69998	2.17081	0.0305888	0.0492441
	MRPS12	0.934672	4.99394	11.1202	1.35e-23	3.1e-22	0.873572	5.20659	13.7795	4.55e-36	1.2e-34		0.182473	8.19168	2.26301	0.0242203	0.0863673	0.101894	8.26924	1.12485	0.261886	0.498056		0.866053	7.42532	8.65713	1.74e-15	3.15e-14	0.788903	7.72739	12.9894	5.59e-32	1.27e-30
	MRPS14	0.98053	3.7604	13.0171	6.6e-30	2.49e-28	0.970321	4.0175	17.8956	5.32e-54	3.76e-52		0.143691	8.58533	2.49866	0.0129037	0.0573306	0.0895177	8.64108	1.29797	0.195663	0.423015		0.625513	8.70759	6.18687	3.49e-09	2.47e-08	0.60448	8.94449	11.182	3.66e-25	4.75e-24
	MRPS21	1.45677	5.0511	21.9688	3e-60	6.28e-57	1.41816	5.41829	24.2322	1.44e-82	1e-79		0.167235	9.41473	3.09924	0.00209023	0.0172982	0.0888565	9.48841	1.38283	0.168127	0.39036		0.983872	10.7244	14.401	1.4e-32	3.33e-30	0.854212	11.0449	19.5398	1.02e-58	2e-56
	MSL1	0.202777	4.29022	1.94178	0.0532896	0.118618	0.0691841	4.26038	0.911296	0.362647	0.556244		0.143584	8.70642	2.79701	0.00543013	0.0325459	0.0866119	8.76376	1.46404	0.144619	0.358624		0.264605	8.60492	3.33736	0.00101139	0.00283891	0.220984	8.68639	4.81511	2.16e-06	5.85e-06
	MTR	0.573106	1.35834	4.12896	4.97e-05	0.000198147	0.51673	1.47679	4.95603	1.03e-06	4.28e-06		0.154251	7.57075	2.14217	0.0328388	0.105226	0.0356722	7.66524	0.428383	0.668794	0.821017		0.69023	8.37442	6.50589	6.26e-10	4.97e-09	0.621769	8.6114	9.57249	1.62e-19	1.32e-18
	NAA40	0.4279	1.45788	2.88732	0.00422623	0.0121871	0.178554	1.41548	1.73508	0.0834391	0.163058		0.330732	5.94904	4.82831	2.03e-06	0.000173095	0.253853	6.04995	3.39848	0.000805017	0.0238246		0.70902	5.05134	8.1095	5.36e-14	7.75e-13	0.550463	5.24715	10.7133	1.8e-23	2.02e-22
	NACC1	1.07926	3.09619	11.4031	1.61e-24	3.95e-23	0.849117	3.24098	11.5564	4.19e-27	6.84e-26		0.112349	6.90621	2.62885	0.00892814	0.0451558	0.0361147	6.96923	0.78025	0.436087	0.65188		0.298856	4.44627	3.58725	0.000421727	0.00127383	0.190965	4.50665	4.59579	5.95e-06	1.55e-05
	NCAPG	4.53181	-1.27609	18.3641	3.15e-48	9.31e-46	3.94443	-0.428836	22.6492	1.85e-75	6.32e-73		0.610683	5.28218	5.57188	4.89e-08	2e-05	0.535142	5.43042	4.29648	2.61e-05	0.00471939		1.9423	4.70873	14.9688	2.58e-34	7.91e-32	1.71193	5.35523	17.988	2.92e-52	3.61e-50
	NCOA3	0.559624	1.66454	5.81953	1.81e-08	1.11e-07	0.388405	1.70686	4.57242	6.3e-06	2.4e-05		0.121818	7.7816	1.87311	0.0618495	0.159129	0.0496715	7.8439	0.657758	0.511385	0.709374		0.0877115	8.16662	0.900203	0.369113	0.487365	0.0654989	8.18944	1.14793	0.251751	0.324329
	NCSTN	1.2326	5.1501	12.5969	1.73e-28	5.72e-27	1.1263	5.4143	15.0241	2.37e-41	8.16e-40		0.147896	8.48272	3.0703	0.00229804	0.0184232	0.0858567	8.5437	1.46186	0.145214	0.359345		1.03206	7.86797	11.4727	1.17e-23	6.5e-22	0.819818	8.16301	14.4015	1.48e-37	5.39e-36
	NDRG3	1.61649	2.04183	14.2695	3.54e-34	1.93e-32	1.38677	2.3313	17.7881	1.61e-53	1.11e-51		0.224742	7.79264	4.15448	4.06e-05	0.00125293	0.170299	7.86247	3.07783	0.00235153	0.0406222		0.965656	7.64891	8.61082	2.33e-15	4.13e-14	0.823073	7.9552	13.3483	2.23e-33	5.66e-32
	NDUFAF2	1.18955	3.98482	12.0681	1.02e-26	2.94e-25	1.07221	4.23047	15.2037	3.98e-42	1.43e-40		0.0539024	7.67851	1.03915	0.299423	0.455293	0.00289044	7.71702	0.0457061	0.963586	0.984374		0.459979	7.95979	6.19007	3.43e-09	2.43e-08	0.414498	8.11779	8.72924	9.29e-17	6.03e-16
	NEDD4L	1.07491	4.04852	8.67995	5.23e-16	6.41e-15	0.991609	4.28485	11.4262	1.33e-26	2.12e-25		0.195207	7.11277	2.14057	0.032969	0.105513	0.00219692	7.25698	0.0216449	0.982751	0.992092		0.867435	7.09393	6.39177	1.16e-09	8.9e-09	0.686029	7.34028	7.7155	1.16e-13	5.82e-13
	NEK3	0.437927	2.25157	3.36106	0.000898259	0.0029311	0.418236	2.35685	4.1101	4.73e-05	0.000162764		0.125344	6.6569	1.71607	0.0869947	0.199234	0.0505012	6.72135	0.546342	0.585387	0.76361		1.04226	5.90468	9.23983	4.09e-17	9.45e-16	0.635729	6.0989	7.45554	6.56e-13	3.09e-12
	NEK4	0.374719	1.97013	3.03633	0.0026487	0.00797033	0.204879	1.96363	1.93418	0.0537428	0.11093		0.181036	7.47139	2.77934	0.00572792	0.0336815	0.110885	7.54271	1.46893	0.143287	0.357025		0.593829	7.85979	5.78327	2.84e-08	1.74e-07	0.526443	8.05909	9.15108	4.05e-18	2.91e-17
	NHP2	1.36372	5.83262	18.0897	2.7e-47	7.2e-45	1.28177	6.14743	21.7465	2.19e-71	5.35e-69		0.131117	9.88448	2.57379	0.0104517	0.0501841	0.0775923	9.9377	1.25573	0.210553	0.440607		0.866607	8.65401	9.40659	1.38e-17	3.35e-16	0.789171	8.95614	14.1368	1.7e-36	5.67e-35
	NIN	1.15202	0.73398	9.63268	7.11e-19	1.11e-17	1.02623	0.964211	11.525	5.53e-27	8.99e-26		0.182982	7.27972	2.6379	0.00869783	0.0443467	0.117123	7.34892	1.41357	0.158909	0.377947		0.217439	7.89053	1.68362	0.0938417	0.161296	0.112479	7.92017	1.61339	0.107523	0.153781
	NLK	0.721626	2.08238	10.0707	3.09e-20	5.37e-19	0.548433	2.167	9.35422	4.59e-19	4.86e-18		0.160911	7.44374	3.2229	0.00138284	0.0133758	0.101577	7.50541	1.83128	0.0684184	0.238193		0.598793	8.18526	8.36922	1.07e-14	1.71e-13	0.454507	8.34503	10.0317	4.44e-21	4.09e-20
	NME6	1.15742	2.76437	14.0446	2.09e-33	1.06e-31	1.00493	2.97919	15.9155	3.19e-45	1.37e-43		0.129122	6.07237	2.50378	0.0127216	0.0568136	0.0756286	6.12523	1.33187	0.184288	0.409118		0.358949	4.9441	5.82523	2.3e-08	1.43e-07	0.260031	5.03317	6.69948	7.93e-11	3.18e-10
	NSFL1C	1.02761	4.8833	12.6063	1.61e-28	5.33e-27	0.987887	5.13443	16.2256	1.39e-46	6.43e-45		0.11769	9.04489	2.55508	0.0110198	0.0520069	0.0667747	9.09431	1.22526	0.221793	0.453325		0.383794	8.49389	7.32656	5.96e-12	6.38e-11	0.370836	8.63922	10.9645	2.25e-24	2.73e-23
	NSMCE2	1.95891	3.18094	23.8856	2.11e-66	1.37e-62	1.92076	3.68338	27.5219	4.32e-97	1.27e-93		0.170528	7.9025	2.74136	0.00641864	0.0361215	0.0641575	7.99279	0.837836	0.403037	0.625172		1.52083	6.96893	15.3629	1.62e-35	5.77e-33	1.47663	7.54865	20.7949	6.27e-64	1.73e-61
	NSUN5	1.23588	3.39793	15.7559	2.74e-39	2.56e-37	1.11658	3.6548	19.4782	4e-61	4.46e-59		0.190127	8.1049	4.01916	7.09e-05	0.00182767	0.136796	8.16815	2.76034	0.00626377	0.0687099		0.823881	6.43143	11.6117	4.46e-24	2.64e-22	0.704251	6.69383	16.2726	3.66e-45	2.46e-43
	NUAK1	0.968066	0.492473	7.61241	5.54e-13	5.24e-12	0.834008	0.668041	8.333	1.06e-15	9.03e-15		0.196158	7.45339	2.76255	0.00602447	0.034706	0.1326	7.52354	1.66148	0.0980481	0.291104		1.04871	7.25171	7.18144	1.39e-11	1.41e-10	0.935452	7.60678	12.3211	2.07e-29	3.77e-28
	NUB1	0.836576	4.09	11.5733	4.44e-25	1.14e-23	0.724574	4.24415	12.9895	8.37e-33	1.84e-31		0.126312	8.6242	2.60313	0.00961319	0.0473873	0.0681372	8.67926	1.2142	0.225979	0.458014		0.638204	8.55855	8.31805	1.47e-14	2.31e-13	0.459581	8.71543	10.4469	1.58e-22	1.65e-21
	NUDCD3	0.795658	4.12759	9.45664	2.47e-18	3.68e-17	0.726754	4.29795	11.4068	1.58e-26	2.5e-25		0.0714533	8.05483	1.76168	0.0789571	0.187377	0.0119461	8.10123	0.252369	0.800993	0.901585		0.775933	7.30974	9.90029	5.24e-19	1.61e-17	0.626943	7.53726	13.4835	6.56e-34	1.74e-32
	NUF2	5.10012	-1.56433	16.7782	8.34e-43	1.22e-40	4.44877	-0.604707	21.7988	1.27e-71	3.17e-69		0.653303	4.28649	5.77773	1.62e-08	1.31e-05	0.592999	4.43332	4.29924	2.58e-05	0.00471939		1.06667	4.00883	12.8972	5.58e-28	6.07e-26	0.974334	4.38233	12.2817	2.92e-29	5.22e-28
	NUP43	0.610926	1.77115	6.26501	1.62e-09	1.11e-08	0.372416	1.78478	5.09154	5.31e-07	2.26e-06		0.264104	8.05239	4.08435	5.43e-05	0.00153934	0.206947	8.13054	2.94496	0.00357885	0.0509717		0.565996	8.97639	6.3679	1.33e-09	1e-08	0.370917	9.09573	7.34802	1.33e-12	6.09e-12
	NUSAP1	2.45483	1.82016	14.2748	3.4e-34	1.85e-32	1.99502	2.18969	15.096	1.16e-41	4.05e-40		0.681632	6.90168	5.47478	8.15e-08	2.44e-05	0.544643	7.09734	4.33879	2.19e-05	0.00439898		1.52659	5.32277	12.9134	4.98e-28	5.5e-26	1.47871	5.90278	17.4273	6.22e-50	6.44e-48
	OLA1	1.66916	4.4795	15.6553	6.09e-39	5.42e-37	1.36876	4.73849	17.2087	6.21e-51	3.68e-49		0.283953	9.47133	4.19833	3.38e-05	0.00111313	0.233742	9.54891	3.10811	0.00213265	0.0387651		0.530205	9.68912	8.29163	1.73e-14	2.7e-13	0.510183	9.88873	9.97447	6.99e-21	6.3e-20
	ONECUT2	0.660953	1.21111	4.37321	1.8e-05	7.63e-05	0.650292	1.38204	5.36882	1.3e-07	5.87e-07		0.163862	8.37049	1.95058	0.0518698	0.141862	0.0780777	8.44784	0.752812	0.452372	0.665391		1.48417	8.59349	10.4267	1.52e-20	5.65e-19	1.35815	9.1145	13.4873	6.34e-34	1.68e-32
	OPTN	1.10295	4.95726	11.748	1.18e-25	3.14e-24	1.01448	5.19786	14.5941	1.65e-39	5.17e-38		0.107835	8.90528	1.59159	0.11234	0.235753	0.0187929	8.97487	0.243091	0.808162	0.905518		0.409077	9.0797	5.14807	6.36e-07	3.11e-06	0.272521	9.16835	5.12759	4.77e-07	1.38e-06
	OTUD6B	1.01305	0.851575	9.78481	2.41e-19	3.9e-18	0.855892	1.02465	9.7621	1.78e-20	2.06e-19		0.337724	6.00192	4.24135	2.82e-05	0.00100466	0.241627	6.11505	2.7577	0.00631283	0.0688808		0.86651	6.31383	9.26142	3.55e-17	8.26e-16	0.862325	6.65547	13.5518	3.53e-34	9.66e-33
	PARG	0.731768	1.58687	7.30933	3.63e-12	3.2e-11	0.542437	1.66403	6.59438	1.25e-10	7.44e-10		0.120353	7.13354	3.06527	0.00233611	0.0186169	0.0682332	7.1841	1.53213	0.126935	0.334216		0.732076	4.99874	6.25102	2.48e-09	1.8e-08	0.363872	5.09054	5.77031	1.69e-08	5.58e-08
	PARP12	0.566952	3.71541	5.5103	8.92e-08	5.08e-07	0.539912	3.85073	7.11077	4.81e-12	3.19e-11		0.186488	8.01595	2.29853	0.0220942	0.081348	0.0810466	8.10845	0.906507	0.365664	0.595133		0.434937	8.55342	3.16201	0.00181505	0.00484386	0.392638	8.7032	5.6506	3.22e-08	1.04e-07
	PCBP4	0.988705	3.14759	8.5876	9.75e-16	1.17e-14	0.863982	3.3346	10.4469	6.24e-23	8.22e-22		0.106609	6.65991	2.107	0.0357974	0.111489	0.055443	6.70756	0.953079	0.341601	0.574327		0.456099	6.62667	3.67768	0.000303691	0.000939995	0.147493	6.64112	2.3072	0.0216026	0.0357318
	PCNXL3	0.873457	3.03383	8.15407	1.72e-14	1.85e-13	0.733064	3.17997	9.9736	3.18e-21	3.83e-20		0.0706266	6.31793	1.76913	0.0777037	0.185252	0.0148771	6.36203	0.327678	0.743469	0.86805		0.345776	5.87358	4.3657	2.05e-05	7.76e-05	0.309741	5.99136	7.43121	7.7e-13	3.6e-12
	PDXK	0.743373	4.91494	8.14963	1.77e-14	1.9e-13	0.627241	5.04143	9.06547	4.35e-18	4.34e-17		0.0705248	7.86588	1.15562	0.248588	0.402229	0.0117093	7.91172	0.160554	0.872593	0.940724		0.240314	7.19692	2.66588	0.00831739	0.0193082	0.222863	7.28287	3.92283	0.00010455	0.000239435
	PEA15	1.94294	4.42855	15.9278	7.02e-40	7.08e-38	1.78249	4.84949	20.0037	1.68e-63	2.22e-61		0.248489	9.13131	3.79208	0.000174678	0.00327935	0.164755	9.22202	2.37346	0.0184871	0.119165		0.767344	8.71804	5.80492	2.55e-08	1.57e-07	0.730288	9.00257	10.9394	2.77e-24	3.33e-23
	PHF14	1.15275	3.15937	17.7168	5.07e-46	1.14e-43	1.06159	3.41167	19.1263	1.55e-59	1.54e-57		0.140869	8.07966	2.37875	0.0178835	0.0707604	0.0487512	8.15669	0.749992	0.454065	0.666532		0.5612	7.2923	6.84043	9.75e-11	8.74e-10	0.394538	7.42507	9.46806	3.63e-19	2.85e-18
	PHF20L1	0.391483	2.27499	3.89118	0.000128055	0.000480453	0.2431	2.28653	3.03584	0.00254363	0.00687001		0.0951405	7.33311	1.75896	0.0794197	0.188037	0.0390164	7.38164	0.592069	0.554416	0.742692		0.720339	8.93093	9.45949	9.72e-18	2.43e-16	0.583555	9.14299	11.7388	3.23e-27	4.9e-26
	PLCB1	1.54715	0.467708	9.19212	1.57e-17	2.18e-16	1.17065	0.645864	7.90649	2.23e-14	1.75e-13		0.435757	6.9256	3.59893	0.000363469	0.00534119	0.384044	7.03012	2.55474	0.0113057	0.0928056		1.6034	6.41437	9.9433	3.93e-19	1.22e-17	1.36802	6.92367	12.0195	2.87e-28	4.75e-27
	PLEKHA5	0.506079	2.56778	5.07442	7.6e-07	3.87e-06	0.469343	2.68062	5.79074	1.35e-08	6.73e-08		0.13849	8.1109	1.79254	0.0738716	0.178802	0.0511372	8.18478	0.574051	0.566523	0.751754		0.318825	9.04512	2.79159	0.00576221	0.0138602	0.315772	9.17	5.1959	3.4e-07	9.97e-07
	PLOD3	1.47578	5.14755	15.4469	3.18e-38	2.63e-36	1.26246	5.40954	18.1588	3.52e-55	2.68e-53		0.195032	8.9813	3.28454	0.00112001	0.011628	0.103621	9.06722	1.51903	0.130199	0.338767		0.924125	8.65677	10.526	7.75e-21	3.02e-19	0.829114	8.97225	15.9732	6.21e-44	3.74e-42
	PPIA	1.55026	9.59406	19.7659	5.79e-53	3.26e-50	1.33366	9.874	23.4415	5.02e-79	2.26e-76		0.173527	12.4778	3.2038	0.00147518	0.0139395	0.0950527	12.5526	1.6105	0.108729	0.307839		0.451772	12.4595	14.6667	2.16e-33	5.58e-31	0.399415	12.6105	18.0204	2.14e-52	2.68e-50
	PPP1R16A	0.970643	6.22089	9.57316	1.08e-18	1.66e-17	0.964882	6.47815	11.4345	1.23e-26	1.97e-25		0.13325	8.39312	1.56261	0.119008	0.244809	0.00494977	8.48958	0.0472033	0.962394	0.983967		1.42433	7.27493	12.8555	7.48e-28	7.88e-26	1.36578	7.8086	16.5335	3.08e-46	2.21e-44
	PPP4R1	0.819685	3.04204	8.5387	1.35e-15	1.6e-14	0.639933	3.14888	8.68683	7.74e-17	7.14e-16		0.241316	8.51635	4.58762	6.17e-06	0.000355295	0.189357	8.5876	3.48315	0.000598326	0.0205805		0.178804	8.13265	2.16408	0.0316633	0.0631778	0.148265	8.18713	3.30638	0.00103882	0.00210646
	PRC1	3.48109	1.59286	19.8176	3.88e-53	2.27e-50	2.8622	2.1378	21.4865	3.29e-70	7.44e-68		0.671167	5.64355	5.36016	1.47e-07	3.44e-05	0.512612	5.84978	3.90675	0.000124681	0.00982717		2.10417	5.3143	16.2167	4.16e-38	2.02e-35	1.9649	6.07421	19.4384	2.71e-58	5.18e-56
	PRCC	1.52549	4.51818	21.1976	1.01e-57	1.31e-54	1.40475	4.85198	24.7166	9.88e-85	9.49e-82		0.233954	6.74138	3.53287	0.000463645	0.00636788	0.138856	6.8361	1.84014	0.0671014	0.235823		1.22393	6.55101	14.1368	9.03e-32	1.89e-29	1.1017	6.97078	19.5726	7.48e-59	1.47e-56
	PRKDC	1.20806	3.69205	8.50174	1.73e-15	2.04e-14	1.00561	3.88894	8.89324	1.63e-17	1.56e-16		0.349045	7.7251	4.03658	6.61e-05	0.0017489	0.27197	7.82927	2.7594	0.00628115	0.0688682		1.1592	7.80724	8.94122	2.83e-16	5.85e-15	0.944755	8.15155	12.8049	2.89e-31	6.12e-30
	PRMT3	1.07303	1.39859	10.221	1.04e-20	1.88e-19	0.754971	1.4862	8.83898	2.46e-17	2.34e-16		0.238863	6.14756	3.66669	0.000282088	0.00456212	0.171725	6.22709	2.34019	0.020174	0.124965		0.635454	6.19317	6.71933	1.92e-10	1.66e-09	0.632277	6.44365	12.4527	6.52e-30	1.24e-28
	PRPF4B	0.310223	3.31063	3.00906	0.00288912	0.00860974	0.0943742	3.25774	1.29642	0.195522	0.331967		0.105956	8.32533	1.87948	0.0609725	0.157842	0.0501943	8.3755	0.778737	0.436976	0.652623		0.327132	7.18938	5.14402	6.48e-07	3.17e-06	0.236325	7.2702	5.95204	6.21e-09	2.14e-08
	PRUNE	1.24987	2.73076	11.9111	3.39e-26	9.37e-25	1.18509	3.02581	15.0679	1.53e-41	5.33e-40		0.256556	7.77699	3.67807	0.000270227	0.00441623	0.17801	7.8661	2.22372	0.0271892	0.145653		1.43468	6.78635	11.8932	6.3e-25	4.24e-23	1.36418	7.31767	19.2141	2.32e-57	4.27e-55
	PSMC4	1.1667	5.45839	14.5547	3.72e-35	2.24e-33	1.16051	5.76807	20.1474	3.77e-64	5.15e-62		0.188802	8.36053	3.43528	0.000659799	0.0081472	0.116962	8.43416	1.97826	0.0491539	0.199085		0.741587	8.16125	8.04044	8.2e-14	1.16e-12	0.691725	8.42865	12.9759	6.3e-32	1.43e-30
	PSMD13	0.837827	5.93299	12.915	1.46e-29	5.33e-28	0.802254	6.13573	16.7258	8.64e-49	4.49e-47		0.138368	8.14403	2.64386	0.00854895	0.0438948	0.0790692	8.20181	1.33614	0.18289	0.407604		0.3337	7.86094	5.66171	5.25e-08	3.08e-07	0.279433	7.96409	7.96124	2.17e-14	1.16e-13
	PSMD4	1.63058	6.90317	23.5461	2.52e-65	1.13e-61	1.61247	7.33002	25.3001	2.51e-87	3.35e-84		0.302361	10.0402	4.72955	3.22e-06	0.000237412	0.250664	10.1218	3.41683	0.000755222	0.0230229		1.26114	9.43761	18.1185	8.46e-44	1.09e-40	1.14324	9.87448	20.1784	2.27e-61	4.96e-59
	PSME3	1.01973	4.14503	9.29638	7.58e-18	1.08e-16	0.86904	4.32398	10.5403	2.84e-23	3.82e-22		0.233249	7.92009	3.95353	9.24e-05	0.00215063	0.176472	7.99272	2.74209	0.00661015	0.0702959		0.712648	5.87127	7.62428	1.02e-12	1.24e-11	0.650703	6.12067	11.8103	1.75e-27	2.7e-26
	PSMG3	1.49597	4.18959	17.7028	5.66e-46	1.27e-43	1.31715	4.47879	21.3404	1.51e-69	3.23e-67		0.203756	6.90319	3.80358	0.000167056	0.00317515	0.131019	6.9799	2.24225	0.0259476	0.142684		0.784457	4.91045	10.727	1.97e-21	8.4e-20	0.729117	5.1919	15.8788	1.51e-43	8.85e-42
	PTPRG	1.09177	1.27311	8.08065	2.78e-14	2.94e-13	0.832264	1.40273	7.50826	3.46e-13	2.49e-12		0.218404	6.84708	2.50691	0.0126117	0.0565501	0.114992	6.9439	1.10193	0.271702	0.507961		0.360622	6.95517	2.16349	0.0317097	0.0632413	0.182873	7.00235	2.03302	0.0427732	0.0668836
	PUF60	1.22293	6.05962	16.9485	2.17e-43	3.47e-41	1.18557	6.36474	19.1681	1.01e-59	1.01e-57		0.180996	9.11093	3.0266	0.00264819	0.0202819	0.119494	9.17729	1.59814	0.111455	0.311548		0.805035	9.60284	13.9155	4.3e-31	8.29e-29	0.738602	9.88648	14.7227	7.58e-39	3.12e-37
	PXK	0.329676	2.18611	3.13615	0.00191715	0.00590176	0.225431	2.20891	2.46634	0.014037	0.0330695		0.109394	6.39589	1.72612	0.0851684	0.196713	0.0196679	6.46613	0.279448	0.780165	0.889349		0.43052	6.25533	3.89592	0.00013404	0.000442278	0.192231	6.29757	3.23284	0.0013372	0.00267064
	PYCRL	1.02808	2.82211	11.5922	3.85e-25	9.9e-24	0.973214	3.0638	13.5209	5.44e-35	1.35e-33		0.119036	5.97107	2.26918	0.0238385	0.0854106	0.0675784	6.02103	1.04287	0.298157	0.533991		0.748292	5.43252	10.3644	2.32e-20	8.46e-19	0.665503	5.68481	13.3066	3.24e-33	8.14e-32
	PYGB	1.63541	3.07756	14.0479	2.03e-33	1.04e-31	1.4191	3.38057	14.5705	2.08e-39	6.5e-38		0.151826	7.39621	2.82624	0.00496818	0.0307573	0.0807895	7.46303	1.211	0.227201	0.459402		0.939853	5.12169	9.28431	3.06e-17	7.19e-16	0.865633	5.45463	12.4925	4.59e-30	8.88e-29
	RAB3B	3.72983	-3.79216	8.91691	1.05e-16	1.36e-15	3.59833	-2.87266	11.6931	1.24e-27	2.09e-26		0.236308	5.07747	2.73052	0.00662909	0.0370558	0.119275	5.18518	0.922778	0.357139	0.588236		0.61671	3.95952	7.0781	2.52e-11	2.47e-10	0.616174	4.20398	8.61828	2.08e-16	1.31e-15
	RACGAP1	3.04755	0.736216	20.0113	8.72e-54	5.74e-51	2.42466	1.1621	20.2393	1.45e-64	2.05e-62		0.750556	6.16132	6.11351	2.5e-09	5.31e-06	0.585284	6.38504	4.76761	3.4e-06	0.00214279		2.00454	4.78468	18.4354	9.82e-45	1.5e-41	1.8902	5.51851	22.4118	1.33e-70	6.01e-68
	RAD50	0.729219	2.49488	7.56594	7.41e-13	6.94e-12	0.640629	2.63496	9.18928	1.67e-18	1.7e-17		0.111874	7.45324	1.81982	0.0696033	0.171646	0.0532846	7.50605	0.735295	0.462947	0.673588		0.681328	8.41638	6.42378	9.79e-10	7.58e-09	0.452344	8.56319	7.84406	4.86e-14	2.5e-13
	RARA	0.598446	4.0723	6.53827	3.49e-10	2.56e-09	0.58453	4.22437	7.72913	7.65e-14	5.77e-13		0.0838586	6.90684	1.50706	0.132658	0.263475	0.0175137	6.95929	0.264752	0.79145	0.896425		0.457554	7.2518	4.4836	1.25e-05	4.91e-05	0.452879	7.43087	7.38985	1.01e-12	4.69e-12
	RBCK1	0.474414	6.08354	4.36015	1.9e-05	8.03e-05	0.277282	6.0866	3.7518	0.000199496	0.00063361		0.176842	9.05435	2.95551	0.00332355	0.0235363	0.121147	9.11667	1.72577	0.0857996	0.270214		0.474229	7.09262	3.91897	0.000122693	0.000407957	0.356346	7.21721	5.19612	3.39e-07	9.96e-07
	RCAN3	1.15758	-0.599463	7.51722	1e-12	9.29e-12	1.12009	-0.311992	8.99436	7.52e-18	7.38e-17		0.215916	5.98254	2.02557	0.0435335	0.126668	0.164736	6.04898	1.29226	0.197629	0.425215		0.105352	4.62297	1.57246	0.117451	0.195033	0.0895718	4.65626	2.29104	0.0225299	0.0371421
	RFC1	0.782175	3.50779	8.16926	1.56e-14	1.68e-13	0.756889	3.70207	9.27464	8.58e-19	8.93e-18		0.179403	7.67468	3.23895	0.00130937	0.0128837	0.12811	7.73491	2.00389	0.0463143	0.193068		0.856668	8.06557	10.177	8.21e-20	2.77e-18	0.490683	8.20802	11.0047	1.61e-24	1.98e-23
	RFT1	1.2262	2.70831	14.0545	1.93e-33	9.84e-32	1.04912	2.9261	16.8168	3.42e-49	1.81e-47		0.121099	6.62317	2.71729	0.00689449	0.038011	0.0707399	6.67285	1.38975	0.166018	0.387592		0.588437	6.0243	5.58464	7.71e-08	4.37e-07	0.546658	6.23528	9.27107	1.64e-18	1.22e-17
	RHBDD3	0.788252	3.55191	9.01189	5.45e-17	7.27e-16	0.724186	3.72334	11.1657	1.31e-25	1.98e-24		0.0961616	6.42219	2.35538	0.0190306	0.0739439	0.0325004	6.47522	0.718673	0.473109	0.681246		0.261523	4.67148	3.35043	0.00096729	0.0027259	0.178006	4.73019	4.37248	1.6e-05	4e-05
	RHOC	1.51026	6.59903	13.7458	2.19e-32	1.02e-30	1.36651	6.91421	18.9867	6.62e-59	6.31e-57		0.153874	9.02249	2.2792	0.02323	0.0837838	0.0942681	9.08311	1.25613	0.210408	0.440592		0.550172	9.22135	5.62024	6.46e-08	3.72e-07	0.527212	9.4273	9.08439	6.69e-18	4.73e-17
	RMI1	1.27169	0.67471	10.905	6.76e-23	1.46e-21	0.893545	0.777788	9.55078	9.69e-20	1.07e-18		0.179911	6.76798	2.92517	0.00365711	0.0249988	0.09338	6.84851	1.27755	0.202761	0.431358		1.19727	7.27235	13.5834	4.46e-30	7.21e-28	1.00782	7.64526	16.6989	6.41e-47	4.83e-45
	RNF187	1.26089	5.06067	15.7972	1.98e-39	1.88e-37	1.22147	5.3747	19.7307	2.89e-62	3.47e-60		0.220665	8.97802	3.70736	0.000241823	0.00409257	0.151089	9.05583	2.13508	0.0338655	0.16339		0.987625	6.77003	12.9915	2.88e-28	3.35e-26	0.846479	7.08581	15.8216	2.59e-43	1.48e-41
	RNF43	1.28693	1.57386	6.20566	2.25e-09	1.53e-08	1.09769	1.8003	6.5938	1.25e-10	7.46e-10		0.201556	6.68874	1.99064	0.0472638	0.133427	0.133894	6.76217	1.10034	0.272391	0.508398		1.40625	4.82211	12.0548	2.04e-25	1.49e-23	1.06115	5.19395	11.5767	1.29e-26	1.86e-25
	ROBO1	3.13322	1.12962	15.4733	2.58e-38	2.16e-36	2.87449	1.80845	15.8805	4.54e-45	1.93e-43		0.745128	7.71766	4.59409	5.99e-06	0.000352358	0.667524	7.89018	3.44976	0.000673055	0.0217743		2.21659	8.13644	11.7973	1.23e-24	7.78e-23	1.86107	8.82425	13.2033	8.21e-33	1.99e-31
	RPL22L1	1.19048	5.3557	8.90513	1.13e-16	1.47e-15	1.14878	5.64936	10.5511	2.59e-23	3.49e-22		0.17748	8.62009	2.07191	0.0389736	0.11781	0.0619067	8.71685	0.589603	0.556065	0.743822		0.78577	9.43364	6.32641	1.66e-09	1.24e-08	0.509879	9.59659	6.21638	1.39e-09	5.05e-09
	RPS6KC1	0.589666	1.72071	5.63123	4.81e-08	2.83e-07	0.538733	1.84705	6.44487	3.09e-10	1.78e-09		0.252308	6.74394	3.65134	0.000298857	0.00473545	0.158876	6.84086	2.0678	0.0398348	0.17824		0.734063	7.17062	9.15867	6.94e-17	1.56e-15	0.6773	7.43131	12.9492	8e-32	1.8e-30
	RRP15	1.36409	1.23799	10.623	5.46e-22	1.1e-20	1.20303	1.50296	12.5923	3.41e-31	6.87e-30		0.306775	6.90254	3.97132	8.61e-05	0.00207339	0.248448	6.98869	2.86382	0.00459274	0.0586091		0.598263	5.34605	7.4224	3.39e-12	3.79e-11	0.432986	5.49427	7.35325	1.28e-12	5.89e-12
	RSRC1	1.20734	2.62316	12.8493	2.44e-29	8.7e-28	1.02221	2.83079	12.9029	1.89e-32	4.06e-31		0.154455	5.77865	2.3501	0.0192986	0.0746745	0.0227649	5.8807	0.320803	0.748666	0.871413		0.401625	5.77596	4.88188	2.17e-06	9.74e-06	0.328878	5.89609	6.44922	3.57e-10	1.35e-09
	RTN4IP1	0.80165	1.83828	9.7912	2.3e-19	3.73e-18	0.782978	2.04196	13.4029	1.68e-34	4.05e-33		0.0851718	6.04741	1.48842	0.137502	0.270032	0.0289326	6.09429	0.429389	0.668063	0.820556		0.438534	5.5744	4.94983	1.59e-06	7.3e-06	0.291448	5.66905	5.53131	6.07e-08	1.91e-07
	RUVBL1	1.22781	3.47872	13.1051	3.32e-30	1.28e-28	1.05015	3.69657	15.5079	1.91e-43	7.36e-42		0.161789	6.95946	2.86594	0.00439787	0.028301	0.104453	7.02013	1.60065	0.110897	0.310809		0.620507	6.3311	7.98023	1.19e-13	1.63e-12	0.612952	6.57328	11.735	3.34e-27	5.04e-26
	SAC3D1	1.80662	2.75665	20.8173	1.82e-56	1.75e-53	1.60923	3.11763	23.307	2.02e-78	8.82e-76		0.374947	6.91156	4.76767	2.69e-06	0.000206644	0.282789	7.02883	3.37924	0.00086046	0.0245535		1.37927	6.60598	12.6699	2.76e-27	2.7e-25	1.17688	7.04413	19.0542	1.07e-56	1.96e-54
	SCD	1.04074	6.93241	4.94141	1.42e-06	7e-06	0.891162	7.11771	5.23742	2.55e-07	1.12e-06		0.240231	11.1878	1.93494	0.0537674	0.145364	0.174467	11.2668	1.22055	0.22357	0.45519		0.762923	11.9199	4.30577	2.62e-05	9.77e-05	0.525484	12.0945	4.52494	8.18e-06	2.1e-05
	SCRIB	1.06635	4.31925	9.511	1.68e-18	2.55e-17	0.915244	4.51047	10.7047	7.02e-24	9.73e-23		0.259327	7.68613	3.96895	8.69e-05	0.00208894	0.194569	7.76781	2.45239	0.0149738	0.106844		0.933388	8.71662	10.041	2.05e-19	6.63e-18	0.876632	9.05642	14.6682	1.26e-38	5e-37
	SEC24C	0.154209	4.19455	1.24775	0.213294	0.371142	0.115327	4.21145	1.18789	0.23553	0.390432		0.138548	8.31582	2.91177	0.00381401	0.0257268	0.0755244	8.37576	1.50709	0.133228	0.342605		0.499068	7.88929	6.00537	9.07e-09	6.01e-08	0.360474	8.01255	7.59392	2.62e-13	1.28e-12
	SEC61A1	0.550715	6.5468	6.17066	2.73e-09	1.84e-08	0.421122	6.61301	6.24563	1.01e-09	5.56e-09		0.123721	9.50094	2.64241	0.00858497	0.044041	0.0721492	9.55176	1.34669	0.179472	0.404081		0.405296	9.43393	5.29315	3.2e-07	1.64e-06	0.387497	9.58518	8.31133	1.88e-15	1.1e-14
	SEMA4F	1.34297	-0.857802	7.8208	1.48e-13	1.47e-12	1.15591	-0.614924	7.64914	1.33e-13	9.81e-13		0.0911865	5.86809	2.20036	0.0284049	0.0955925	0.0336613	5.91674	0.704394	0.481936	0.687751		0.714771	4.32435	10.4333	1.45e-20	5.44e-19	0.550626	4.51943	9.90083	1.25e-20	1.11e-19
	SETDB1	0.821349	3.33643	8.30838	6.25e-15	6.99e-14	0.661929	3.45655	9.07617	4.01e-18	4.01e-17		0.217069	7.09373	4.13444	4.42e-05	0.00133034	0.163331	7.16184	2.68547	0.00779779	0.0764728		1.05466	6.26962	11.9406	4.53e-25	3.12e-23	0.837755	6.57111	15.0953	2.36e-40	1.07e-38
	SFN	4.14783	0.795759	13.7282	2.52e-32	1.17e-30	3.26232	1.35159	11.7925	5.07e-28	8.72e-27		0.381714	7.86168	3.67453	0.000273869	0.00446325	0.29835	7.97507	2.27215	0.0240489	0.136938		1.1752	4.33665	9.86754	6.52e-19	1.97e-17	0.903326	4.65631	9.62855	1.05e-19	8.68e-19
	SGK223	1.38239	0.227352	7.78661	1.84e-13	1.81e-12	1.00181	0.358649	7.09882	5.19e-12	3.44e-11		0.211217	7.5599	2.153	0.0319713	0.103212	0.160355	7.62535	1.37121	0.171714	0.394731		0.388191	7.63254	2.86523	0.00462001	0.0113405	0.221213	7.69648	2.51582	0.0123037	0.0212376
	SKA2	1.54006	3.18726	16.1172	1.57e-40	1.69e-38	1.18683	3.37821	15.9721	1.8e-45	7.87e-44		0.167158	7.94148	2.66285	0.00809001	0.04234	0.0865326	8.01643	1.17509	0.241235	0.474354		0.65954	6.56194	6.87461	8.04e-11	7.27e-10	0.464468	6.71841	7.17566	4.04e-12	1.78e-11
	SKAP2	1.17411	1.31524	8.10129	2.43e-14	2.58e-13	0.888952	1.45079	7.37063	8.7e-13	6.1e-12		0.109762	7.72983	1.40531	0.160778	0.299583	0.0250119	7.79728	0.271453	0.786299	0.892851		0.249633	8.70881	2.07852	0.0389589	0.0756382	0.227035	8.79568	2.68085	0.00767634	0.013723
	SLC25A39	1.15485	6.36531	17.3447	9.51e-45	1.82e-42	1.00665	6.58215	18.321	6.57e-56	5.21e-54		0.157797	8.11298	2.68435	0.00759716	0.0405438	0.0779041	8.1859	1.19452	0.233566	0.466283		1.17938	8.59938	13.3579	2.18e-29	3.02e-27	1.01812	8.98041	17.9647	3.65e-52	4.42e-50
	SLC25A40	0.847816	1.55827	7.22216	6.18e-12	5.35e-11	0.641442	1.65586	6.7684	4.25e-11	2.64e-10		0.19363	6.69824	2.82177	0.0050364	0.0309659	0.0893211	6.79132	1.16335	0.245956	0.479673		0.71822	7.03019	6.86512	8.48e-11	7.65e-10	0.710357	7.31098	11.5347	1.85e-26	2.63e-25
	SLC25A43	1.15348	2.00095	10.7961	1.52e-22	3.17e-21	0.890313	2.14484	9.93238	4.45e-21	5.33e-20		0.235283	6.09788	2.60967	0.00943472	0.0468143	0.126887	6.20045	1.25959	0.209159	0.439504		1.18674	7.03958	11.3028	3.79e-23	1.95e-21	1.10366	7.46572	17.7787	2.17e-51	2.46e-49
	SLC26A2	1.56428	-0.969465	12.1199	6.85e-27	2.01e-25	1.42732	-0.635477	14.0615	2.99e-37	8.28e-36		0.310394	6.40436	3.87536	0.000126139	0.00265495	0.207602	6.51663	2.31029	0.0218034	0.130079		1.03411	6.47252	7.13747	1.79e-11	1.8e-10	0.853688	6.78555	10.5529	6.68e-23	7.16e-22
	SLC33A1	0.470671	3.25564	4.17312	4.15e-05	0.000167222	0.406061	3.34136	4.48423	9.39e-06	3.5e-05		0.135232	8.22224	2.1733	0.0303981	0.0999597	0.0528553	8.29271	0.761513	0.44717	0.661417		0.553688	8.36896	6.69109	2.25e-10	1.92e-09	0.536015	8.57916	11.6636	6.16e-27	9.08e-26
	SLC38A6	1.74427	1.80551	18.9652	2.88e-50	1.09e-47	1.62724	2.20047	22.3112	6.18e-74	1.84e-71		0.31073	6.43044	3.45104	0.000623609	0.00784	0.153941	6.57373	1.5729	0.117187	0.320077		1.34993	5.44481	12.9792	3.14e-28	3.58e-26	1.29955	5.95337	17.8546	1.05e-51	1.23e-49
	SLC39A13	0.698796	3.48593	6.85081	5.71e-11	4.5e-10	0.580437	3.59903	8.41016	6.01e-16	5.22e-15		0.0791802	6.69653	2.02693	0.0433932	0.126432	0.0184242	6.74497	0.461017	0.645244	0.805165		0.381451	6.53351	4.8935	2.06e-06	9.28e-06	0.306	6.64418	6.80313	4.2e-11	1.72e-10
	SLC4A2	0.846243	6.13668	9.04349	4.38e-17	5.89e-16	0.709678	6.27792	10.0431	1.8e-21	2.19e-20		0.15638	7.41132	2.97194	0.00315477	0.0228415	0.102663	7.46898	1.67629	0.0951087	0.286394		0.376182	6.59331	4.13523	5.25e-05	0.000186147	0.370505	6.73955	6.79879	4.32e-11	1.76e-10
	SLC9A6	1.08658	0.981976	11.4133	1.49e-24	3.67e-23	0.884991	1.14676	11.7031	1.13e-27	1.91e-26		0.198072	7.31886	3.52186	0.00048267	0.00656347	0.135163	7.38896	2.14362	0.0331667	0.161298		0.875172	6.85669	9.08946	1.09e-16	2.39e-15	0.730963	7.12619	14.4812	7.1e-38	2.67e-36
	SLU7	0.977985	3.45117	12.7948	3.73e-29	1.31e-27	0.93267	3.68543	16.1004	4.93e-46	2.22e-44		0.103518	7.55013	1.97336	0.0492059	0.136822	0.0495334	7.59887	0.830122	0.407374	0.628196		0.58423	8.3091	7.60181	1.17e-12	1.4e-11	0.446223	8.46647	11.1099	6.69e-25	8.5e-24
	SMARCA4	1.41079	4.26217	14.8098	4.95e-36	3.26e-34	1.13569	4.46769	16.8955	1.53e-49	8.28e-48		0.239737	7.79038	3.96751	8.74e-05	0.00209681	0.15781	7.87855	2.3355	0.0204223	0.125681		0.742648	8.54319	5.76034	3.2e-08	1.94e-07	0.513751	8.71438	7.40468	9.16e-13	4.27e-12
	SMC4	1.13796	2.52361	8.28882	7.12e-15	7.91e-14	0.678341	2.5393	6.11437	2.17e-09	1.16e-08		0.313845	7.89193	3.82041	0.000156471	0.00303582	0.225407	7.99656	2.41077	0.0167446	0.112439		1.07647	9.09764	8.47878	5.37e-15	9.02e-14	0.882099	9.41995	11.6034	1.03e-26	1.49e-25
	SMG7	0.83639	3.28347	10.377	3.33e-21	6.27e-20	0.721854	3.43597	11.3673	2.23e-26	3.52e-25		0.141894	7.916	2.55906	0.0108967	0.0515999	0.0816404	7.97493	1.28658	0.199602	0.42765		0.988713	7.73773	11.5987	4.88e-24	2.86e-22	0.797338	8.02683	14.2886	4.2e-37	1.47e-35
	SMURF2	0.762505	0.765524	6.00876	6.59e-09	4.25e-08	0.436477	0.764642	4.52853	7.69e-06	2.9e-05		0.245425	6.70153	3.20879	0.00145052	0.0137471	0.193542	6.77345	2.35373	0.0194721	0.122592		0.415581	8.15395	3.06084	0.00251547	0.00652496	0.11608	8.15723	1.53203	0.126381	0.177384
	SMYD2	1.4125	4.21196	14.7709	6.73e-36	4.35e-34	1.25243	4.49056	14.7808	2.63e-40	8.58e-39		0.191276	9.04943	2.69604	0.00734076	0.0397294	0.124299	9.1207	1.34558	0.17983	0.404436		0.906543	9.63073	10.2958	3.69e-20	1.31e-18	0.810986	9.93893	11.7068	4.25e-27	6.37e-26
	SNRPA	1.1218	4.53608	13.1295	2.75e-30	1.07e-28	0.912679	4.70558	15.0763	1.41e-41	4.91e-40		0.220523	7.90436	4.30499	2.15e-05	0.000838746	0.170001	7.97122	3.095	0.00222499	0.0397455		0.83255	6.87859	7.02403	3.44e-11	3.3e-10	0.657933	7.11476	10.1716	1.46e-21	1.39e-20
	SPA17	2.09136	0.356399	10.952	4.76e-23	1.04e-21	1.89669	0.795628	15.3073	1.42e-42	5.24e-41		0.14462	4.68483	2.21588	0.0273143	0.0932236	0.048511	4.76479	0.612006	0.541169	0.732351		0.614676	4.30173	9.5616	4.96e-18	1.29e-16	0.447344	4.45537	8.16525	5.27e-15	2.96e-14
	SPAG5	0.923003	3.45614	5.89243	1.23e-08	7.68e-08	0.627535	3.51769	5.5663	4.57e-08	2.17e-07		0.240757	6.91063	3.44052	0.000647548	0.00804553	0.153148	7.00223	1.78278	0.0760077	0.25259		0.694061	5.15801	7.66696	7.92e-13	9.75e-12	0.685183	5.42867	8.94316	1.92e-17	1.31e-16
	SPATS2	1.67399	1.61713	13.2481	1.09e-30	4.38e-29	1.38605	1.88529	14.4273	8.46e-39	2.55e-37		0.342697	6.39265	4.66764	4.28e-06	0.000285257	0.274408	6.49069	3.55051	0.000470618	0.0178579		1.36685	6.96541	9.13437	8.12e-17	1.81e-15	1.08175	7.354	13.5121	5.06e-34	1.36e-32
	SPTAN1	1.03734	5.83083	12.7041	7.53e-29	2.58e-27	0.90567	6.02653	15.3013	1.5e-42	5.55e-41		0.165204	8.70546	3.1572	0.00172504	0.0153197	0.11487	8.7627	1.93591	0.0541667	0.209385		0.64492	6.54097	6.02635	8.13e-09	5.43e-08	0.510246	6.72423	8.71446	1.03e-16	6.67e-16
	SQLE	2.10095	3.90315	11.3155	3.12e-24	7.49e-23	1.70101	4.21537	11.4632	9.57e-27	1.54e-25		0.432722	7.9462	3.0898	0.00215603	0.0176486	0.278288	8.1091	1.72974	0.0850871	0.269279		1.41831	7.24458	9.75491	1.38e-18	3.96e-17	1.29692	7.74194	11.4886	2.74e-26	3.86e-25
	SQSTM1	1.66308	7.90569	13.385	3.72e-31	1.56e-29	1.65131	8.34527	16.3155	5.59e-47	2.64e-45		0.207253	10.3316	2.93312	0.00356691	0.0246983	0.146462	10.402	1.65532	0.0992926	0.292763		0.774272	11.9722	9.83804	7.94e-19	2.35e-17	0.694399	12.2364	13.8936	1.57e-35	4.86e-34
	SRD5A3	1.46667	3.07807	15.1826	2.58e-37	1.95e-35	1.33689	3.39036	18.1558	3.63e-55	2.75e-53		0.170161	7.1883	2.52474	0.0120002	0.05482	0.0976185	7.25913	1.19112	0.234897	0.467688		0.642011	7.35443	4.38124	1.92e-05	7.31e-05	0.614649	7.59446	7.31687	1.62e-12	7.4e-12
	SREBF2	0.8717	4.52085	8.46071	2.28e-15	2.65e-14	0.635576	4.60607	7.48352	4.08e-13	2.92e-12		0.0892957	7.45656	1.61567	0.107027	0.228674	0.0388458	7.50083	0.600044	0.549098	0.73841		0.605651	6.45749	6.17982	3.63e-09	2.56e-08	0.517601	6.65033	7.91907	2.91e-14	1.53e-13
	SRXN1	1.60494	4.07788	10.1408	1.86e-20	3.28e-19	1.54991	4.47453	13.1086	2.73e-33	6.19e-32		0.339919	8.45323	3.59995	0.000362101	0.00533115	0.262279	8.55615	2.42944	0.0159288	0.109872		1.69823	8.57268	12.551	6.34e-27	5.9e-25	1.46718	9.12195	14.4945	6.28e-38	2.37e-36
	STMN1	3.40178	4.02196	19.9883	1.04e-53	6.63e-51	2.97987	4.66994	24.7104	1.05e-84	9.95e-82		0.408355	6.38455	5.18154	3.64e-07	6.28e-05	0.353943	6.48591	4.18667	4.1e-05	0.00599004		1.42678	8.59596	9.45435	1.01e-17	2.5e-16	1.35716	9.12463	16.5947	1.73e-46	1.28e-44
	STX6	1.21164	1.33621	11.9914	1.84e-26	5.17e-25	0.96169	1.50408	12.8888	2.15e-32	4.63e-31		0.230132	6.78666	4.05113	6.23e-05	0.00168433	0.173534	6.85865	2.78994	0.00573693	0.0654874		0.481909	6.91071	5.23536	4.21e-07	2.12e-06	0.4337	7.07594	8.81688	4.88e-17	3.23e-16
	STXBP1	0.659681	0.994987	4.53727	8.86e-06	3.92e-05	0.353629	0.979079	3.07222	0.00225899	0.00615457		0.109151	5.74754	1.39279	0.164528	0.303965	0.0569458	5.79623	0.557048	0.578064	0.759238		0.145083	5.62904	1.28284	0.201056	0.30163	0.103604	5.66423	1.58357	0.114157	0.162115
	TAF10	0.95451	6.62899	14.2283	4.91e-34	2.63e-32	0.930818	6.87059	18.7113	1.15e-57	1.03e-55		0.123405	9.89925	2.53462	0.0116725	0.0540324	0.0698988	9.95113	1.24309	0.215163	0.44583		0.996661	9.35931	11.5991	4.87e-24	2.86e-22	0.778449	9.63708	16.057	2.81e-44	1.74e-42
	TAF1A	0.74943	0.0105562	4.6377	5.69e-06	2.58e-05	0.638353	0.141866	5.57398	4.39e-08	2.08e-07		0.303801	4.36234	4.72839	3.23e-06	0.000237938	0.251735	4.44439	3.29677	0.00114111	0.0280257		0.688538	4.89755	8.74763	9.78e-16	1.84e-14	0.64498	5.1473	11.8529	1.21e-27	1.89e-26
	TAGLN2	1.81049	7.07206	13.2932	7.64e-31	3.1e-29	1.50336	7.36479	15.7849	1.19e-44	4.94e-43		0.129851	9.79641	1.61051	0.108148	0.230204	0.0191345	9.8822	0.214344	0.830479	0.917461		0.6096	10.1067	5.01927	1.16e-06	5.43e-06	0.506863	10.2932	7.26282	2.31e-12	1.04e-11
	TAP1	1.27516	3.85168	9.92058	9.1e-20	1.53e-18	1.07773	4.06979	10.7798	3.7e-24	5.21e-23		0.257948	7.73637	2.862	0.00445161	0.028513	0.174614	7.82847	1.71594	0.0875874	0.273308		0.166948	9.1927	1.05634	0.292107	0.406778	0.140136	9.24449	1.62748	0.104497	0.150004
	TAP2	1.15866	3.34141	8.09018	2.61e-14	2.77e-13	1.12025	3.62859	11.3265	3.2e-26	5e-25		0.0682474	7.13352	0.921461	0.357417	0.513587	0.00251201	7.18294	0.0285449	0.977254	0.990438		0.338571	8.19563	2.04089	0.0425977	0.0818064	0.25963	8.2874	3.05123	0.00244568	0.00471453
	TAX1BP1	1.22851	4.64256	13.3693	4.21e-31	1.76e-29	1.19754	4.95321	17.7771	1.8e-53	1.23e-51		0.133085	9.94782	2.63005	0.00889744	0.0450591	0.0531337	10.0165	0.898589	0.369859	0.599311		0.618112	10.9277	10.0625	1.77e-19	5.79e-18	0.484837	11.1011	12.8544	1.86e-31	4.02e-30
	TBC1D16	1.45346	1.52647	11.0636	2.07e-23	4.65e-22	1.21079	1.76393	12.3017	4.98e-30	9.46e-29		0.230653	6.08584	3.47935	0.000563183	0.00729666	0.163578	6.16393	2.09749	0.0370979	0.171897		1.00377	5.33395	9.28326	3.08e-17	7.22e-16	0.815536	5.63072	11.9718	4.34e-28	7.02e-27
	TBC1D20	0.346679	2.8554	3.93634	0.000107365	0.000407577	0.194021	2.85221	3.02156	0.00266402	0.00716541		0.141898	6.93801	2.94445	0.00344181	0.024038	0.0730732	7.00186	1.34581	0.179756	0.404408		0.643483	6.97196	9.61723	3.44e-18	9.22e-17	0.632229	7.22127	13.5911	2.47e-34	6.88e-33
	TBCE	1.27458	3.30468	16.5064	7.17e-42	9.26e-40	1.21584	3.61019	18.0068	1.69e-54	1.24e-52		0.258908	8.09852	4.36503	1.66e-05	0.000715098	0.19158	8.18161	2.74301	0.00659237	0.0702012		1.27161	7.99162	15.7489	1.09e-36	4.51e-34	1.10783	8.40789	18.9302	3.52e-56	6.15e-54
	TCF19	3.27217	0.258567	16.7915	7.51e-43	1.11e-40	2.90639	0.907153	19.9604	2.65e-63	3.43e-61		0.312181	5.58929	4.24849	2.73e-05	0.00098666	0.239175	5.68479	2.80552	0.00547598	0.0641735		0.712577	4.53787	7.68729	7.01e-13	8.69e-12	0.680852	4.80355	8.94642	1.87e-17	1.28e-16
	TDRKH	1.74942	0.870065	13.3719	4.13e-31	1.72e-29	1.56155	1.22168	14.7324	4.23e-40	1.37e-38		0.356928	4.83078	4.10882	4.91e-05	0.00142081	0.229543	4.96514	2.26127	0.0247257	0.13901		0.3245	4.37488	6.07133	6.43e-09	4.37e-08	0.260098	4.46891	7.97285	2.01e-14	1.07e-13
	TERF1	1.02459	2.66141	12.8982	1.67e-29	6.03e-28	0.967668	2.90087	14.5096	3.78e-39	1.17e-37		0.0983241	8.07559	1.65615	0.0985488	0.216235	0.0303087	8.13148	0.415506	0.678178	0.827143		0.816226	8.27724	8.62706	2.1e-15	3.76e-14	0.774515	8.57867	12.2318	4.52e-29	7.95e-28
	THOC2	0.279133	3.70303	2.56016	0.0110525	0.0291248	0.0613944	3.64059	0.758424	0.44861	0.645093		0.214578	7.6119	3.61467	0.000342801	0.00514842	0.145429	7.68841	2.26118	0.0247311	0.13901		0.57411	9.30783	6.71192	2e-10	1.72e-09	0.53227	9.51309	10.5441	7.18e-23	7.67e-22
	TIGD1	1.05681	-0.393815	6.3384	1.08e-09	7.53e-09	0.645615	-0.36936	5.5785	4.28e-08	2.03e-07		0.31011	5.23633	4.5226	8.26e-06	0.000440943	0.245637	5.32658	3.07896	0.00234297	0.0405946		1.29983	4.94997	9.60108	3.82e-18	1.01e-16	1.06624	5.33976	13.209	7.8e-33	1.89e-31
	TIMM50	1.10028	4.93997	15.6292	7.49e-39	6.54e-37	1.0215	5.18597	19.1202	1.65e-59	1.64e-57		0.150108	7.83189	2.86355	0.00443044	0.0284243	0.0972097	7.88801	1.60507	0.109921	0.309622		0.980309	7.31556	11.769	1.5e-24	9.42e-23	0.918671	7.67134	18.1218	8.13e-53	1.08e-50
	TIPRL	1.15637	3.1063	13.7658	1.88e-32	8.77e-31	1.0623	3.35772	16.7067	1.05e-48	5.44e-47		0.153005	8.03596	2.44119	0.0151117	0.0635103	0.0776777	8.10544	1.10418	0.270726	0.507043		0.802626	7.60909	7.5983	1.19e-12	1.43e-11	0.606174	7.8216	10.6415	3.24e-23	3.56e-22
	TM9SF4	0.765282	4.05418	11.5753	4.38e-25	1.12e-23	0.629289	4.17402	11.9383	1.36e-28	2.41e-27		0.0695902	7.668	1.33761	0.181854	0.3247	0.0155851	7.71092	0.244148	0.807345	0.905255		0.268799	8.18029	4.47238	1.31e-05	5.14e-05	0.264532	8.28466	7.5009	4.86e-13	2.32e-12
	TMEM185B	1.1555	1.81802	9.38785	4e-18	5.87e-17	0.864503	1.94488	9.43899	2.35e-19	2.54e-18		0.230441	6.34202	2.87551	0.0042695	0.0277952	0.173745	6.41412	1.99229	0.0475824	0.195512		0.54491	7.0309	4.53419	1e-05	4.03e-05	0.391437	7.16432	6.07134	3.18e-09	1.12e-08
	TMEM19	1.20869	2.56596	10.6188	5.63e-22	1.13e-20	1.08919	2.81539	11.8147	4.15e-28	7.18e-27		0.085781	7.73844	1.35941	0.174853	0.316202	0.011459	7.79579	0.156094	0.876103	0.94246		0.888841	7.6356	8.50505	4.55e-15	7.71e-14	0.758297	7.91789	12.182	6.98e-29	1.21e-27
	TMEM206	1.95738	-0.0294976	14.9143	2.16e-36	1.49e-34	1.72413	0.349364	18.5184	8.51e-57	7.24e-55		0.251311	6.07686	3.94006	9.76e-05	0.00222381	0.181702	6.15996	2.61082	0.00965697	0.085404		0.611418	5.04931	6.50815	6.18e-10	4.92e-09	0.608532	5.29041	10.4458	1.6e-22	1.66e-21
	TNFSF4	1.45048	-1.46515	8.66845	5.66e-16	6.9e-15	1.4211	-1.09383	10.9855	6.28e-25	9.17e-24		0.223857	4.94215	2.52843	0.0118769	0.054513	0.164058	5.0149	1.56031	0.120132	0.324563		0.775822	4.61478	9.71369	1.81e-18	5.09e-17	0.560763	4.8066	9.42812	4.94e-19	3.84e-18
	TOP2A	4.87378	0.515364	19.1399	7.4e-51	3.21e-48	4.23214	1.42028	23.5471	1.68e-79	8.29e-77		0.815021	5.63045	5.44992	9.27e-08	2.54e-05	0.646262	5.86725	4.04173	7.35e-05	0.00767887		3.54735	6.47511	15.348	1.8e-35	6.29e-33	3.31594	7.75804	25.2391	4.51e-82	5.61e-79
	TOPBP1	0.746639	1.99581	5.95217	8.93e-09	5.67e-08	0.441888	2.00409	4.48536	9.34e-06	3.48e-05		0.250806	7.45564	4.22273	3.05e-05	0.00104908	0.193443	7.53163	3.09013	0.00226022	0.0399626		0.376771	8.2854	5.63706	5.94e-08	3.44e-07	0.296592	8.39165	7.88818	3.59e-14	1.87e-13
	TOR3A	1.26925	3.37844	11.3298	2.8e-24	6.75e-23	1.17807	3.66203	13.1028	2.88e-33	6.52e-32		0.224958	7.01869	2.98964	0.00298175	0.0219777	0.156815	7.09641	1.83036	0.0685556	0.238411		0.593714	6.67929	5.56124	8.66e-08	4.87e-07	0.572532	6.90348	7.94699	2.4e-14	1.27e-13
	TP53BP2	1.20372	2.84785	9.50799	1.72e-18	2.6e-17	1.18852	3.1618	11.3038	3.91e-26	6.07e-25		0.231921	8.01539	2.87474	0.00427976	0.0278173	0.111539	8.12426	1.27638	0.203174	0.43165		0.552829	8.11343	3.69911	0.000280704	0.000875221	0.468326	8.28722	6.25909	1.09e-09	3.98e-09
	TP53I3	1.98888	3.14224	13.5467	1.05e-31	4.62e-30	1.78305	3.54687	15.4198	4.61e-43	1.75e-41		0.319168	7.03317	3.17254	0.00163876	0.0148302	0.119308	7.2026	1.0776	0.2824	0.518203		1.96284	6.86	15.2286	4.17e-35	1.38e-32	1.62687	7.45766	15.6832	9.55e-43	5.26e-41
	TPR	1.11591	3.65362	10.7005	3.08e-22	6.31e-21	0.973125	3.86341	12.714	1.1e-31	2.28e-30		0.167639	8.81921	2.65607	0.00825131	0.0428572	0.0813402	8.8975	1.12504	0.261806	0.498008		0.903309	9.16121	8.5663	3.09e-15	5.39e-14	0.606685	9.35961	11.0282	1.32e-24	1.64e-23
	TPX2	3.40743	0.919997	17.4509	4.11e-45	8.28e-43	2.69825	1.38814	18.6486	2.21e-57	1.93e-55		0.494299	6.2651	4.74429	3e-06	0.000222398	0.440618	6.38081	3.7591	0.000218802	0.0123551		1.33612	5.09059	12.8263	9.19e-28	9.57e-26	1.32997	5.61754	14.6996	9.4e-39	3.8e-37
	TRAF5	0.78764	0.155314	4.61553	6.28e-06	2.83e-05	0.614287	0.257577	4.95854	1.02e-06	4.23e-06		0.351492	5.9147	3.53638	0.000457725	0.00630781	0.262801	6.02595	2.28954	0.0230014	0.133637		0.292846	6.50935	1.44602	0.149762	0.237664	0.170335	6.55945	1.64337	0.101167	0.145633
	TRIM45	1.70936	-0.662151	9.27933	8.54e-18	1.22e-16	1.39731	-0.399703	10.5896	1.87e-23	2.54e-22		0.104607	5.39523	2.25222	0.0249003	0.0876966	0.0365018	5.45226	0.65202	0.515072	0.712709		0.446777	4.40519	6.66782	2.56e-10	2.16e-09	0.324813	4.51667	8.63265	1.88e-16	1.19e-15
	TRMT1	0.530645	3.68426	4.78244	2.96e-06	1.4e-05	0.353648	3.71514	4.83556	1.85e-06	7.45e-06		0.10394	6.89185	2.4038	0.0167219	0.0679274	0.0451027	6.94345	0.914993	0.361203	0.591421		0.750882	4.79093	7.02571	3.4e-11	3.28e-10	0.45263	4.92796	8.05089	1.17e-14	6.39e-14
	TRNT1	0.531632	2.16492	6.08597	4.34e-09	2.86e-08	0.347116	2.19132	5.38507	1.19e-07	5.41e-07		0.103583	7.31168	1.67561	0.0946686	0.210665	0.0464178	7.36225	0.667462	0.50518	0.705046		0.291883	7.32376	3.07266	0.00242237	0.0063097	0.16864	7.37308	3.1424	0.00181261	0.00355761
	TROVE2	0.75513	1.52232	6.93674	3.43e-11	2.77e-10	0.613508	1.63588	6.26862	8.83e-10	4.89e-09		0.164702	9.85833	2.83128	0.00489215	0.0304402	0.0824991	9.93377	1.25048	0.212459	0.442505		1.05962	8.44858	10.8161	1.07e-21	4.67e-20	0.796159	8.72691	14.8076	3.45e-39	1.47e-37
	TTC13	0.758852	1.94693	5.86311	1.43e-08	8.9e-08	0.586974	2.04239	6.18337	1.45e-09	7.89e-09		0.249681	7.31841	4.10934	4.9e-05	0.00142081	0.139302	7.4246	2.07664	0.0390026	0.176442		0.665036	7.44081	7.31911	6.22e-12	6.65e-11	0.664792	7.70461	12.9221	1.02e-31	2.26e-30
	TTK	4.45737	-2.15408	16.4511	1.11e-41	1.41e-39	3.7065	-1.43005	19.4734	4.21e-61	4.67e-59		0.632738	4.61822	5.36982	1.4e-07	3.37e-05	0.515855	4.79395	3.65182	0.000325809	0.0147538		1.78411	4.40227	17.2805	2.63e-41	1.93e-38	1.52745	4.97181	15.2438	5.9e-41	2.81e-39
	TTL	1.00688	2.14872	9.31262	6.77e-18	9.72e-17	0.765675	2.26708	9.71307	2.64e-20	3.01e-19		0.307972	6.81548	4.33492	1.89e-05	0.000774622	0.194966	6.93319	2.66155	0.00835498	0.0791416		0.870893	6.48785	7.26051	8.76e-12	9.21e-11	0.762394	6.77492	11.6024	1.04e-26	1.5e-25
	TTLL4	0.991789	3.2409	6.65246	1.81e-10	1.37e-09	0.699175	3.32275	5.84579	9.94e-09	5.01e-08		0.0829335	6.18482	1.58826	0.11309	0.236748	0.0193181	6.23555	0.306935	0.759185	0.877434		0.675211	4.65562	7.97318	1.24e-13	1.69e-12	0.580055	4.87223	8.25307	2.84e-15	1.64e-14
	TUBG1	1.58886	3.84659	14.5723	3.24e-35	1.96e-33	1.29906	4.09069	15.5983	7.73e-44	3.05e-42		0.395405	7.09346	4.8908	1.51e-06	0.00014458	0.333517	7.19688	3.80556	0.000183646	0.0114553		1.20742	7.96879	14.6864	1.88e-33	5.06e-31	1.13007	8.40623	18.6716	4.2e-55	6.68e-53
	TULP3	0.784759	1.775	6.36453	9.32e-10	6.54e-09	0.491	1.80048	5.59667	3.89e-08	1.85e-07		0.217257	6.91778	3.67764	0.000270669	0.00442036	0.158488	6.98881	2.32856	0.0207948	0.126687		0.739551	6.7126	7.99718	1.07e-13	1.48e-12	0.586523	6.92351	10.2651	6.88e-22	6.8e-21
	TXN	1.63035	7.51516	15.7397	3.12e-39	2.89e-37	1.51384	7.87982	18.584	4.31e-57	3.73e-55		0.16422	10.9801	2.20183	0.0283003	0.0953997	0.0925566	11.0494	1.03378	0.302382	0.538062		0.525414	12.1748	8.1558	4.03e-14	5.94e-13	0.513329	12.3768	12.4646	5.87e-30	1.12e-28
	UBE2Q1	1.27022	4.51681	13.3422	5.21e-31	2.16e-29	1.18194	4.8025	15.7879	1.15e-44	4.8e-43		0.223282	9.03969	3.98213	8.24e-05	0.0020245	0.166705	9.11049	2.46065	0.0146428	0.105911		0.941414	8.88247	12.9838	3.04e-28	3.49e-26	0.919919	9.24448	17.9643	3.67e-52	4.42e-50
	UBE3B	0.454354	2.71577	5.55094	7.25e-08	4.17e-07	0.318003	2.75181	4.66756	4.07e-06	1.58e-05		0.101662	7.16921	2.28988	0.0225961	0.0824586	0.0486218	7.21709	0.978092	0.329109	0.562899		0.559053	9.32776	5.71962	3.93e-08	2.35e-07	0.550916	9.54524	10.7685	1.14e-23	1.3e-22
	UEVLD	0.68641	1.47716	7.45549	1.48e-12	1.34e-11	0.53997	1.5692	7.01131	9.13e-12	5.94e-11		0.107512	6.8142	2.28561	0.0228478	0.0830348	0.041301	6.87064	0.81484	0.416049	0.635159		0.268794	4.86377	5.54125	9.56e-08	5.34e-07	0.214646	4.94122	7.59374	2.63e-13	1.28e-12
	UFC1	1.58044	5.57668	19.054	1.44e-50	5.87e-48	1.54666	5.98015	24.9797	6.66e-86	7.36e-83		0.123401	9.70259	2.3035	0.02181	0.0806369	0.0719359	9.7533	1.13372	0.258153	0.493717		0.718639	9.07537	7.83596	2.86e-13	3.74e-12	0.691843	9.34611	12.0753	1.77e-28	2.96e-27
	UHRF1	4.21799	-1.38966	15.6123	8.56e-39	7.43e-37	3.58835	-0.653437	18.7259	9.91e-58	8.89e-56		0.551308	5.52854	4.96305	1.07e-06	0.000120595	0.462335	5.67428	3.65795	0.000318552	0.0147237		0.953258	5.46355	10.9699	3.74e-22	1.73e-20	0.7304	5.72159	10.3909	2.49e-22	2.54e-21
	UMPS	0.787867	4.02824	8.78639	2.55e-16	3.21e-15	0.766519	4.22653	12.3692	2.68e-30	5.17e-29		0.0901176	7.87817	1.71449	0.0872853	0.199567	0.0348488	7.92535	0.582745	0.560665	0.747328		0.0837253	9.3224	0.898724	0.369898	0.488175	0.0654873	9.34579	1.13132	0.258664	0.331793
	USP3	0.45756	3.18463	5.04014	8.94e-07	4.52e-06	0.338772	3.23262	5.32755	1.6e-07	7.2e-07		0.153079	8.24634	3.06858	0.00231101	0.0185015	0.097161	8.30471	1.7116	0.0883866	0.274908		0.186481	7.94935	2.49206	0.0135272	0.0299616	0.174881	8.01709	4.24292	2.8e-05	6.8e-05
	USP49	0.438936	-1.21287	2.86947	0.00446409	0.0128087	0.314476	-1.17346	2.95076	0.00334218	0.00882655		0.0813518	5.68024	2.07778	0.0384263	0.116791	0.0199505	5.72943	0.454818	0.649691	0.808249		0.103159	3.86471	2.75787	0.00636631	0.0151775	0.0722504	3.88897	2.85126	0.00460206	0.00851092
	VAMP4	0.407128	1.59017	4.06892	6.34e-05	0.000249109	0.388297	1.68772	5.04554	6.67e-07	2.81e-06		0.0696584	7.50534	1.45348	0.146947	0.282332	0.00635309	7.55361	0.108772	0.913483	0.961391		0.673082	8.23308	8.54897	3.45e-15	5.97e-14	0.507839	8.41102	9.97825	6.78e-21	6.13e-20
	VARS	1.41813	4.41849	15.0708	6.26e-37	4.51e-35	1.22789	4.67955	17.3463	1.52e-51	9.31e-50		0.225578	6.73567	3.22446	0.00137551	0.013327	0.149185	6.81823	1.88856	0.0602727	0.221847		1.18597	5.29914	11.9363	4.67e-25	3.2e-23	0.912161	5.62203	13.3471	2.25e-33	5.71e-32
	VPS16	0.653197	3.83462	8.54608	1.29e-15	1.53e-14	0.621413	3.99013	10.8819	1.54e-24	2.2e-23		0.104146	7.5852	2.794	0.00547975	0.032684	0.0465028	7.63615	1.06946	0.286041	0.521752		0.45869	7.79299	6.76825	1.46e-10	1.28e-09	0.413005	7.95038	11.0641	9.81e-25	1.23e-23
	VPS28	1.37234	6.77324	19.8582	2.84e-53	1.68e-50	1.35626	7.13196	21.9815	1.9e-72	5.14e-70		0.0954557	9.49592	1.45455	0.146651	0.281927	0.0321737	9.5486	0.38067	0.703817	0.842547		0.750555	8.62804	11.2167	6.86e-23	3.43e-21	0.696424	8.8967	14.041	4.09e-36	1.33e-34
	VPS41	0.345146	2.84197	3.19176	0.00159558	0.0049738	0.311493	2.91349	3.87716	0.000122101	0.000398782		0.105332	7.49243	2.00097	0.0461338	0.131591	0.0475292	7.54367	0.80765	0.420169	0.638626		0.255716	7.41818	2.98756	0.00317025	0.0080388	0.180242	7.47893	3.65665	0.000293052	0.000637097
	VPS45	1.11952	3.48154	12.1673	4.76e-27	1.41e-25	1.01184	3.71447	15.5919	8.24e-44	3.24e-42		0.272976	7.38907	4.03004	6.79e-05	0.00177782	0.153659	7.50439	2.21447	0.027828	0.14716		1.05631	7.04961	11.8354	9.43e-25	6.17e-23	1.00493	7.4411	18.0862	1.14e-52	1.49e-50
	WDYHV1	1.41122	2.33919	14.687	1.31e-35	8.23e-34	1.25605	2.62054	15.7905	1.12e-44	4.68e-43		0.297869	6.70218	3.67995	0.000268315	0.00439732	0.225141	6.79506	2.39867	0.0172935	0.114607		0.872916	6.79835	8.61496	2.27e-15	4.04e-14	0.817146	7.11468	10.728	1.59e-23	1.8e-22
	XK	0.228224	-2.00816	0.830256	0.407188	0.631909	0.166101	-1.98604	0.71467	0.475199	0.676978		0.447833	4.21459	3.24018	0.00130391	0.0128522	0.289464	4.38234	1.63601	0.103276	0.29934		1.34455	4.68936	9.22388	4.54e-17	1.04e-15	1.13518	5.10997	10.0172	4.98e-21	4.56e-20
	ZBTB42	0.647306	1.04895	6.57088	2.9e-10	2.14e-09	0.580923	1.18103	7.5541	2.53e-13	1.84e-12		0.087308	5.29773	1.7484	0.0812328	0.190894	0.0270674	5.34728	0.49348	0.622169	0.789981		0.429821	5.02197	4.30097	2.68e-05	9.95e-05	0.374745	5.16283	6.88641	2.51e-11	1.05e-10
	ZFYVE26	0.544424	0.998447	4.62526	6.01e-06	2.72e-05	0.388643	1.04643	4.83097	1.89e-06	7.61e-06		0.21209	6.44837	3.95527	9.18e-05	0.00214713	0.129136	6.53237	2.3257	0.0209496	0.127231		0.430929	6.13234	5.30481	3.02e-07	1.56e-06	0.427479	6.3015	8.97802	1.48e-17	1.02e-16
	ZNF101	0.918305	0.833661	10.6541	4.34e-22	8.8e-21	0.893028	1.06453	13.4666	9.14e-35	2.23e-33		0.279389	5.62895	3.77145	0.000189185	0.00346854	0.202605	5.72098	2.44046	0.0154634	0.108198		0.288528	4.80123	3.53336	0.000511351	0.00152007	0.260647	4.90069	4.81831	2.13e-06	5.77e-06
	ZNF138	1.14796	0.629005	11.5563	5.06e-25	1.29e-23	1.00347	0.84634	14.4875	4.69e-39	1.44e-37		0.127805	5.35064	2.23127	0.0262682	0.0907019	0.0485822	5.41802	0.738422	0.461049	0.672144		0.257252	4.16287	6.0266	8.12e-09	5.43e-08	0.216224	4.24282	8.15635	5.61e-15	3.15e-14
	ZNF184	0.903519	-0.111521	8.68781	4.96e-16	6.09e-15	0.745255	0.0314149	8.28351	1.51e-15	1.28e-14		0.177843	5.64959	3.29333	0.00108655	0.0114261	0.124831	5.71054	2.0097	0.0456906	0.191789		0.313432	5.27247	4.78784	3.31e-06	1.45e-05	0.286675	5.38242	7.12398	5.62e-12	2.45e-11
	ZNF200	0.945082	0.837987	9.91747	9.31e-20	1.56e-18	0.829345	1.01894	10.7638	4.24e-24	5.95e-23		0.23249	6.3428	3.82059	0.000156362	0.00303582	0.148133	6.43112	2.32881	0.0207811	0.126636		0.476373	6.20155	5.1884	5.26e-07	2.61e-06	0.427144	6.36403	8.08958	8.94e-15	4.94e-14
	ZNF280C	0.281497	-1.31803	1.90472	0.0579665	0.127948	0.145815	-1.32803	1.41953	0.156465	0.281672		0.156905	4.12936	3.34214	0.000917061	0.0101648	0.100565	4.18862	1.75287	0.0810246	0.262083		0.513078	4.72334	8.26143	2.09e-14	3.2e-13	0.460184	4.89841	10.9664	2.21e-24	2.69e-23
	ZNF282	0.886983	2.50285	10.0888	2.71e-20	4.73e-19	0.684342	2.61332	10.5398	2.85e-23	3.83e-22		0.130581	6.42154	2.87552	0.00426942	0.0277952	0.0720192	6.47756	1.39863	0.163339	0.384067		0.86297	5.635	10.8017	1.18e-21	5.1e-20	0.730673	5.90608	14.1838	1.1e-36	3.73e-35
	ZNF3	0.527601	3.0358	6.50641	4.19e-10	3.04e-09	0.407099	3.10153	7.06917	6.29e-12	4.14e-11		0.080317	6.69358	1.49119	0.136771	0.269143	0.0115541	6.74681	0.183248	0.854773	0.931138		0.514057	7.18434	6.3861	1.2e-09	9.16e-09	0.434103	7.3452	10.0191	4.91e-21	4.5e-20
	ZNF318	0.641005	1.67077	5.25065	3.25e-07	1.73e-06	0.492173	1.7491	5.48826	6.93e-08	3.23e-07		0.195156	6.4885	3.53698	0.000456727	0.00630019	0.139812	6.55377	2.15528	0.0322312	0.158914		0.810059	6.21769	8.61459	2.28e-15	4.04e-14	0.776661	6.52116	13.5223	4.62e-34	1.24e-32
	ZNF43	1.23448	-1.53867	6.63516	2e-10	1.5e-09	0.992652	-1.35953	6.36528	4.98e-10	2.81e-09		0.0827112	4.95808	1.4284	0.154028	0.291424	0.0285685	5.00333	0.386642	0.699397	0.839855		0.271961	4.6751	2.19067	0.0296515	0.059657	0.268683	4.78126	3.23119	0.0013447	0.00268534
	ZNF623	0.995934	1.12223	9.01136	5.47e-17	7.29e-16	0.753172	1.23666	8.62083	1.27e-16	1.15e-15		0.283178	5.23125	3.97821	8.37e-05	0.00203983	0.202927	5.32592	2.43752	0.0155866	0.108662		0.524347	4.38178	9.64818	2.8e-18	7.64e-17	0.47415	4.56278	12.9812	6.01e-32	1.36e-30
	ZNF692	0.246772	3.86031	1.38714	0.166637	0.314916	0.132405	3.85444	1.15388	0.249186	0.409996		0.123276	6.98599	2.61138	0.00938862	0.046655	0.0563103	7.04557	1.06445	0.288297	0.523913		0.950576	6.46446	6.25343	2.45e-09	1.79e-08	0.763637	6.74082	9.58622	1.46e-19	1.19e-18
	ZNF782	0.387955	-0.664867	3.50601	0.000539236	0.00182739	0.340667	-0.590444	4.39521	1.39e-05	5.11e-05		0.143903	3.98644	3.24814	0.00126898	0.01262	0.0901014	4.04201	1.74286	0.0827621	0.265232		0.180853	4.69916	2.39724	0.017455	0.0374802	0.0703344	4.71129	1.85455	0.0644666	0.0973112
	ZNFX1	0.711804	2.00406	6.81826	6.91e-11	5.4e-10	0.532051	2.0819	6.63402	9.79e-11	5.88e-10		0.0572574	7.95452	1.06012	0.289787	0.444872	0.00475608	7.99446	0.0784946	0.937506	0.973142		0.103315	7.06373	0.894443	0.372178	0.4905	0.0690216	7.08622	1.15244	0.249894	0.322397
	ZSCAN16	1.13783	0.838421	11.2872	3.86e-24	9.19e-23	0.984149	1.04723	11.9117	1.73e-28	3.05e-27		0.209547	5.10559	3.87801	0.000124827	0.00263687	0.145849	5.17811	2.33195	0.0206119	0.126004		0.640438	5.00388	8.66948	1.61e-15	2.93e-14	0.598526	5.23543	11.3546	8.53e-26	1.17e-24
	ZSCAN2	1.24867	1.81155	14.8819	2.8e-36	1.9e-34	1.18739	2.10848	17.8191	1.17e-53	8.12e-52		0.273212	5.85935	4.36309	1.67e-05	0.00071782	0.196708	5.95016	3.01994	0.00282865	0.0448653		0.294959	4.80502	5.06465	9.39e-07	4.48e-06	0.293483	4.92129	7.94751	2.39e-14	1.27e-13
	ZWILCH	1.38299	0.654751	12.0689	1.01e-26	2.92e-25	1.0525	0.817828	11.6569	1.71e-27	2.86e-26		0.272971	6.55767	4.16046	3.96e-05	0.00123673	0.215259	6.63766	2.90467	0.00405343	0.0549274		0.825899	6.45404	9.19008	5.66e-17	1.28e-15	0.741837	6.73644	12.8057	2.87e-31	6.08e-30
	ZWINT	3.50406	1.29356	18.3517	3.47e-48	1.01e-45	3.05832	1.95399	21.9	4.44e-72	1.17e-69		0.734245	6.65133	5.52184	6.37e-08	2.18e-05	0.556691	6.87929	4.4116	1.61e-05	0.00375444		1.62027	6.67216	8.9952	2e-16	4.22e-15	1.49956	7.25005	13.8016	3.65e-35	1.09e-33
Down-regulated	A2M	-0.254449	8.5765	-1.34777	0.178954	0.330319	0.00982963	8.67495	0.0658509	0.947527	1		-0.153529	12.3657	-1.71542	0.0871142	0.199371	-0.0783931	12.2963	-0.660433	0.509671	0.708428		-1.66718	13.445	-14.0149	2.13e-31	4.33e-29	-1.273	12.9961	-14.0153	5.17e-36	1.67e-34
	AADAT	-2.33504	2.40442	-13.3644	4.37e-31	1.82e-29	-2.31951	1.78659	-15.3331	1.1e-42	4.08e-41		-0.560045	7.01226	-5.33704	1.66e-07	3.71e-05	-0.375364	6.81014	-3.64802	0.000330383	0.014903		-1.9518	6.87722	-10.3554	2.46e-20	8.96e-19	-1.93299	6.11276	-17.9864	2.97e-52	3.65e-50
	ABI3BP	-1.22788	0.0589665	-6.58548	2.66e-10	1.98e-09	-1.07553	-0.174887	-5.98725	4.49e-09	2.33e-08		-0.334826	5.96769	-2.35881	0.0188581	0.0734821	-0.198629	5.83206	-1.14389	0.25392	0.48895		-2.40615	6.69074	-10.8578	8.07e-22	3.58e-20	-1.94989	5.98207	-13.7899	4.06e-35	1.2e-33
	ACADSB	-1.307	5.30055	-8.80191	2.29e-16	2.9e-15	-0.873252	5.22309	-7.72114	8.08e-14	6.08e-13		-0.495061	9.87757	-4.68642	3.93e-06	0.000270948	-0.422135	9.75069	-3.51566	0.000533096	0.0191846		-1.02149	10.8483	-6.04159	7.51e-09	5.04e-08	-0.774925	10.576	-8.17991	4.76e-15	2.69e-14
	ACMSD	-0.978358	5.15096	-5.16772	4.86e-07	2.53e-06	-0.538424	5.16574	-3.17161	0.0016239	0.00452143		-0.381541	9.20345	-3.06512	0.00233722	0.0186169	-0.249909	9.06242	-1.56318	0.119455	0.323563		-1.27561	9.05989	-6.91329	6.46e-11	5.93e-10	-0.807659	8.8062	-6.21674	1.39e-09	5.04e-09
	ACOX2	-0.907292	6.39805	-4.92924	1.51e-06	7.38e-06	-0.512728	6.40329	-4.03368	6.49e-05	0.000219515		-0.285825	9.69665	-2.80942	0.00522938	0.0317672	-0.187406	9.59111	-1.53038	0.127366	0.334494		-0.477719	9.61769	-3.03625	0.00271983	0.00700381	-0.400689	9.46967	-4.14876	4.16e-05	9.93e-05
	ACTR3C	-0.463752	2.65358	-4.0456	6.96e-05	0.000272091	-0.373587	2.58586	-4.23073	2.85e-05	0.000100449		-0.133379	6.51958	-1.94122	0.0529983	0.144036	-0.0708226	6.46079	-0.853993	0.394042	0.618658		-0.368634	6.58848	-2.88753	0.00431733	0.0106554	-0.125119	6.57361	-1.53759	0.125014	0.1757
	ACVR1C	-1.63661	-2.14902	-10.3794	3.27e-21	6.16e-20	-1.57382	-2.54928	-10.3955	9.62e-23	1.25e-21		-0.260025	6.30834	-2.95693	0.00330863	0.0235174	-0.105942	6.17532	-1.14566	0.253187	0.488023		-0.287939	6.65479	-2.39137	0.0177283	0.0380178	-0.274997	6.5475	-3.71098	0.000238598	0.00052381
	ADAMTS1	-1.44095	2.60699	-7.9161	8.05e-14	8.19e-13	-1.40417	2.24291	-9.60685	6.19e-20	6.93e-19		-0.281415	7.81151	-2.3239	0.0206776	0.0779036	-0.113651	7.66697	-0.831739	0.406463	0.627455		-2.81653	9.47857	-13.3706	2e-29	2.78e-27	-2.22207	8.68163	-17.2447	3.55e-49	3.36e-47
	ADAMTSL2	-2.38666	2.70819	-11.4298	1.32e-24	3.24e-23	-2.1928	2.18908	-11.3995	1.68e-26	2.67e-25		-0.200963	5.70713	-2.82354	0.0050092	0.0308719	-0.128819	5.63123	-1.64606	0.101186	0.295651		-1.78667	7.36418	-12.065	1.9e-25	1.39e-23	-1.68544	6.70974	-22.2202	8.15e-70	3.52e-67
	ADAMTSL3	-1.07021	0.634967	-5.92311	1.04e-08	6.58e-08	-0.838024	0.493894	-4.99299	8.64e-07	3.6e-06		-0.343712	6.70509	-3.09408	0.00212597	0.017507	-0.244833	6.58934	-1.83994	0.0671315	0.235886		-1.48348	5.97749	-10.3617	2.36e-20	8.6e-19	-0.948768	5.67734	-9.26554	1.71e-18	1.27e-17
	ADH6	-0.772895	5.82566	-3.46961	0.000613936	0.00206356	-0.301218	5.9157	-1.94754	0.0521166	0.107927		-0.365989	10.725	-3.21797	0.00140616	0.0134779	-0.231087	10.5848	-1.55765	0.120761	0.325203		-0.658771	10.977	-3.85823	0.000154768	0.000505807	-0.656324	10.7169	-5.7898	1.52e-08	5.04e-08
	ADRB1	-1.19303	-3.53207	-4.11179	5.33e-05	0.000211533	-1.09075	-3.78817	-4.68768	3.71e-06	1.45e-05		-0.111437	4.09382	-2.30686	0.0216202	0.080168	-0.0573508	4.04366	-1.10094	0.272134	0.508202		-0.318764	4.42515	-1.95804	0.0516402	0.0966797	-0.185153	4.37075	-1.83269	0.0676619	0.101562
	AGXT2	-2.51306	4.07078	-10.1742	1.46e-20	2.6e-19	-1.62361	3.95684	-8.88777	1.7e-17	1.63e-16		-0.275268	8.72268	-2.39078	0.017317	0.069283	-0.109078	8.58009	-0.755946	0.450495	0.663927		-1.48047	8.48301	-8.01504	9.58e-14	1.33e-12	-1.24196	8.02419	-10.1467	1.78e-21	1.69e-20
	AIM1	-0.955839	0.80493	-6.94349	3.3e-11	2.67e-10	-0.686582	0.718005	-5.84899	9.77e-09	4.93e-08		-0.187845	7.16856	-2.12632	0.0341449	0.108089	-0.113745	7.0938	-0.977794	0.329256	0.562927		-0.868619	8.95565	-7.06152	2.77e-11	2.7e-10	-0.809541	8.64281	-9.70093	5.99e-20	5.04e-19
	AKR1D1	-2.5	3.74504	-6.82825	6.51e-11	5.11e-10	-1.53732	3.68084	-5.95431	5.41e-09	2.8e-08		-0.957039	9.64689	-5.1587	4.08e-07	6.66e-05	-0.85467	9.42376	-3.58169	0.000420617	0.0169709		-2.36542	8.30603	-9.05083	1.4e-16	3.01e-15	-1.79398	7.67569	-10.9407	2.74e-24	3.3e-23
	ALDH4A1	-1.05797	6.87743	-10.136	1.92e-20	3.4e-19	-0.609352	6.87629	-7.64964	1.32e-13	9.78e-13		-0.186295	9.64731	-2.38534	0.0175714	0.0699765	-0.133992	9.58531	-1.36377	0.174042	0.397497		-0.359484	10.2501	-3.3898	0.000845144	0.00240899	-0.313784	10.1321	-4.52744	8.09e-06	2.08e-05
	ALDH8A1	-1.94127	5.15754	-10.8165	1.3e-22	2.74e-21	-1.40686	4.97315	-8.84885	2.28e-17	2.17e-16		-0.582708	10.507	-4.12854	4.52e-05	0.0013616	-0.484078	10.3503	-2.47143	0.0142206	0.10427		-1.39128	10.9987	-9.97887	3.1e-19	9.78e-18	-1.34112	10.4736	-11.0928	7.72e-25	9.74e-24
	ALPL	-2.31511	4.4009	-13.3085	6.78e-31	2.77e-29	-1.86589	4.06224	-11.487	7.75e-27	1.25e-25		-0.276958	6.26435	-2.86769	0.00437409	0.0282025	-0.187246	6.16532	-1.64435	0.10154	0.296372		-0.701498	6.4329	-6.26052	2.36e-09	1.72e-08	-0.569854	6.22555	-8.02179	1.43e-14	7.74e-14
	ANGPTL1	-1.62378	0.350091	-6.98634	2.56e-11	2.09e-10	-1.27603	0.133189	-6.26829	8.84e-10	4.9e-09		-0.415891	5.67816	-3.94322	9.63e-05	0.00220466	-0.230483	5.50039	-2.05426	0.0411391	0.181774		-1.5316	5.87815	-10.4332	1.45e-20	5.44e-19	-1.38778	5.34792	-16.2314	5.4e-45	3.6e-43
	APCS	-1.67634	9.48786	-7.36239	2.62e-12	2.34e-11	-0.869424	9.54671	-5.17338	3.52e-07	1.53e-06		-0.264169	11.8733	-2.05252	0.040829	0.121342	-0.162598	11.7697	-0.838658	0.402576	0.625022		-0.683123	12.8214	-6.71428	1.98e-10	1.7e-09	-0.47498	12.6626	-5.19537	3.4e-07	9.99e-07
	APOF	-3.99318	5.22657	-14.5067	5.44e-35	3.23e-33	-2.63984	5.00768	-12.158	1.85e-29	3.43e-28		-0.852286	8.54783	-4.87059	1.66e-06	0.000151094	-0.66278	8.29274	-3.23592	0.00140048	0.031135		-3.16357	9.44162	-13.1557	9.06e-29	1.12e-26	-2.50906	8.53935	-15.5386	3.72e-42	1.95e-40
	APOL1	-0.10525	5.78935	-0.794731	0.427525	0.658706	-0.0420572	5.80096	-0.454211	0.649905	0.874426		-0.160653	8.32772	-2.44596	0.0149166	0.0630084	-0.101244	8.26606	-1.26764	0.206274	0.435853		-0.825985	8.44961	-7.36036	4.89e-12	5.33e-11	-0.609369	8.23871	-8.40979	9.35e-16	5.6e-15
	ARRDC4	-0.6074	2.06884	-3.59265	0.000394263	0.00136676	-0.556951	1.93743	-3.57621	0.000387965	0.0011822		-0.381841	8.07844	-2.83673	0.00481124	0.0301011	-0.322324	7.97871	-1.96646	0.0505099	0.201556		-0.842535	8.7163	-4.45679	1.4e-05	5.46e-05	-0.792194	8.40909	-6.45506	3.45e-10	1.31e-09
	ASPA	-1.76462	-0.0908355	-8.76957	2.85e-16	3.59e-15	-1.74041	-0.549856	-10.9822	6.47e-25	9.43e-24		-0.441587	6.25521	-3.75367	0.00020259	0.00363431	-0.201503	6.04167	-1.60083	0.110857	0.310809		-1.29277	5.88996	-9.03553	1.54e-16	3.3e-15	-1.22433	5.41384	-16.7178	5.36e-47	4.12e-45
	ASPG	-5.0315	4.29591	-15.5689	1.21e-38	1.03e-36	-4.0798	3.54436	-12.3312	3.8e-30	7.27e-29		-0.316332	6.95123	-4.93394	1.23e-06	0.0001278	-0.237497	6.85168	-3.71481	0.000258168	0.0135297		-1.21706	5.54414	-7.38633	4.19e-12	4.63e-11	-1.10651	5.12079	-14.2686	5.05e-37	1.75e-35
	ATF3	-1.09352	4.55505	-5.51288	8.8e-08	5.01e-07	-1.04842	4.28961	-7.59734	1.89e-13	1.38e-12		-0.318259	8.44592	-2.65415	0.0082976	0.0429732	-0.262828	8.35946	-1.87667	0.0618946	0.225257		-1.69844	9.38588	-7.58949	1.26e-12	1.5e-11	-1.67563	8.72413	-13.371	1.81e-33	4.63e-32
	AVPR1A	-3.63333	0.974175	-11.2098	6.91e-24	1.61e-22	-3.18346	0.281606	-11.1323	1.75e-25	2.64e-24		-0.851453	7.40235	-3.97642	8.43e-05	0.00204391	-0.618056	7.12223	-2.64912	0.00865851	0.0806602		-0.631488	4.77819	-3.39214	0.000838362	0.00239068	-0.385898	4.66013	-3.80486	0.000166294	0.000371806
	BCHE	-2.15016	4.29577	-7.66482	3.98e-13	3.81e-12	-1.36963	4.21062	-6.10173	2.33e-09	1.24e-08		-0.578141	9.42878	-3.10652	0.00204073	0.0170397	-0.246014	9.13901	-1.02089	0.308433	0.543974		-1.71315	9.11268	-6.65213	2.79e-10	2.35e-09	-1.27226	8.67075	-7.32927	1.5e-12	6.84e-12
	BLNK	-0.72358	3.77127	-5.85643	1.49e-08	9.21e-08	-0.566465	3.67597	-6.20037	1.32e-09	7.17e-09		-0.234412	8.57141	-2.45864	0.0144086	0.0616217	-0.1356	8.47448	-1.19235	0.234416	0.466969		-1.27866	10.2877	-11.5824	5.47e-24	3.16e-22	-1.0711	9.89225	-13.9012	1.47e-35	4.55e-34
	BMPER	-5.03906	-1.37312	-19.2452	3.26e-51	1.48e-48	-5.0033	-2.70498	-22.2549	1.11e-73	3.23e-71		-0.256129	3.47923	-4.32227	1.99e-05	0.000806756	-0.102151	3.34694	-2.38982	0.0177047	0.116504		-1.75829	5.53294	-11.3518	2.7e-23	1.41e-21	-1.68327	4.87562	-25.8638	1.46e-84	2.23e-81
	C11orf71	-0.136715	2.79207	-1.61396	0.107801	0.216277	-0.106593	2.77434	-1.55641	0.120343	0.224681		-0.19477	7.4287	-2.68871	0.00750065	0.0402491	-0.120275	7.35252	-1.41618	0.158144	0.377053		-0.230931	7.59246	-1.61596	0.107706	0.18141	-0.12408	7.55848	-1.50036	0.134386	0.187209
	C15orf43	-2.16358	-4.58897	-4.74298	3.55e-06	1.65e-05	-1.36489	-4.66627	-3.87283	0.000124215	0.000405279		-0.127895	2.98562	-2.53736	0.0115832	0.0537257	-0.0621568	2.92596	-1.19238	0.234405	0.466969		-0.0286655	3.87219	-0.533978	0.59396	0.696374	-0.0193465	3.86584	-0.657746	0.511115	0.588963
	C1orf168	-2.35793	2.4972	-11.1191	1.36e-23	3.12e-22	-1.94189	2.12608	-11.6043	2.73e-27	4.52e-26		-0.463137	7.80201	-3.95823	9.07e-05	0.00213469	-0.400336	7.68643	-2.83969	0.0049412	0.0606203		-1.37168	8.57596	-9.61674	3.45e-18	9.22e-17	-1.14838	8.1521	-11.1965	3.24e-25	4.22e-24
	C1R	-1.2366	9.21614	-9.46767	2.28e-18	3.42e-17	-1.00402	9.03059	-10.6268	1.36e-23	1.86e-22		-0.390485	11.5318	-4.29369	2.25e-05	0.000865701	-0.319799	11.4242	-2.73723	0.00670536	0.0706943		-1.23104	13.1462	-12.6371	3.47e-27	3.3e-25	-0.871738	12.8515	-13.2358	6.13e-33	1.51e-31
	C1RL	-0.974365	5.87337	-10.548	9.49e-22	1.87e-20	-0.777701	5.73563	-11.481	8.17e-27	1.32e-25		-0.368618	9.31759	-4.00902	7.39e-05	0.00187605	-0.306548	9.21866	-2.89852	0.00413071	0.0551732		-0.968331	11.131	-10.4711	1.13e-20	4.27e-19	-0.791238	10.8423	-12.1163	1.24e-28	2.1e-27
	C2orf40	-2.54628	-1.20245	-9.05057	4.17e-17	5.62e-16	-2.27601	-1.71622	-9.66638	3.84e-20	4.35e-19		-0.206115	4.12512	-3.31687	0.00100146	0.0107833	-0.0640076	4.00822	-1.11176	0.267462	0.50375		-1.34127	5.19295	-6.08189	6.08e-09	4.15e-08	-1.23408	4.71849	-13.1476	1.35e-32	3.21e-31
	C4orf19	-0.539636	3.11625	-3.86473	0.000141872	0.000528336	-0.472168	3.0138	-4.52626	7.77e-06	2.93e-05		-0.201521	7.16555	-2.94615	0.00342342	0.0239549	-0.151403	7.10219	-1.78607	0.0754717	0.251667		-1.03158	7.67184	-8.90079	3.67e-16	7.43e-15	-0.830578	7.37092	-9.69728	6.17e-20	5.18e-19
	C7	-3.41407	4.42087	-13.1479	2.38e-30	9.33e-29	-3.17637	3.65328	-12.1419	2.15e-29	3.95e-28		-0.824609	8.36105	-4.67604	4.12e-06	0.000279107	-0.768371	8.18713	-3.39321	0.000819853	0.0240432		-3.91439	11.5953	-15.0997	1.03e-34	3.25e-32	-3.66294	10.1775	-18.0323	1.91e-52	2.41e-50
	C8A	-1.91785	6.56444	-9.34598	5.36e-18	7.78e-17	-1.37874	6.3893	-9.53331	1.11e-19	1.22e-18		-0.561113	10.2419	-4.80299	2.28e-06	0.000187461	-0.499017	10.1099	-3.24477	0.00135962	0.0307466		-1.64	11.5778	-11.3741	2.31e-23	1.23e-21	-1.35659	11.0799	-11.9514	5.17e-28	8.29e-27
	C9	-4.96603	6.0817	-14.8893	2.64e-36	1.8e-34	-4.0959	5.29624	-11.6687	1.54e-27	2.58e-26		-0.776284	10.1081	-3.642	0.000309516	0.00483472	-0.422228	9.77171	-1.3259	0.186254	0.411875		-3.66665	12.5501	-16.3726	1.41e-38	7.55e-36	-2.73655	11.5969	-11.8465	1.28e-27	2e-26
	CA2	-1.00358	5.07864	-5.96768	8.22e-09	5.25e-08	-0.83931	4.9126	-6.60955	1.14e-10	6.8e-10		-0.583161	9.35174	-4.39325	1.46e-05	0.000660435	-0.509413	9.20926	-3.17889	0.00169229	0.0344981		-2.44185	9.56597	-13.3317	2.63e-29	3.58e-27	-1.70915	8.99233	-13.0966	2.14e-32	4.98e-31
	CAPN3	-1.94774	2.69302	-11.0603	2.12e-23	4.76e-22	-1.575	2.40482	-13.0311	5.66e-33	1.26e-31		-0.301971	7.28755	-3.12916	0.00189363	0.0162657	-0.100843	7.12034	-1.049	0.295333	0.531072		-0.622824	6.85504	-4.19849	4.07e-05	0.000147194	-0.406159	6.7248	-4.50108	9.1e-06	2.33e-05
	CBR4	-0.722054	3.22292	-7.00401	2.3e-11	1.89e-10	-0.491938	3.17412	-6.01724	3.79e-09	1.98e-08		-0.295712	8.63522	-3.69662	0.000251899	0.0042021	-0.224171	8.54339	-2.44779	0.015161	0.107142		-0.576684	7.87834	-5.3142	2.89e-07	1.49e-06	-0.551586	7.66302	-8.24843	2.94e-15	1.69e-14
	CD163	-0.432161	3.56797	-1.82275	0.0695385	0.14718	-0.322145	3.52127	-2.08694	0.0374789	0.080332		-0.375802	8.89613	-3.19657	0.00151163	0.0141446	-0.272076	8.77209	-1.98407	0.0484975	0.197635		-2.20462	8.44851	-9.26735	3.42e-17	7.96e-16	-1.85338	7.76313	-13.7875	4.15e-35	1.22e-33
	CD4	-0.944856	3.94523	-5.88309	1.29e-08	8.05e-08	-0.824899	3.767	-7.0002	9.81e-12	6.36e-11		-0.363366	8.15918	-4.22215	3.06e-05	0.00104908	-0.191076	7.99796	-2.21837	0.0275568	0.146657		-0.462328	4.80609	-5.32557	2.74e-07	1.42e-06	-0.387786	4.66284	-9.10234	5.85e-18	4.16e-17
	CDA	-1.72135	4.37953	-9.83738	1.65e-19	2.71e-18	-1.44046	4.09419	-9.35802	4.46e-19	4.72e-18		-0.294396	7.23514	-2.55652	0.0109752	0.0518332	-0.0948394	7.07013	-0.713787	0.476119	0.683507		-0.735381	5.41987	-6.29051	2.01e-09	1.48e-08	-0.528867	5.23948	-7.03469	9.91e-12	4.24e-11
	CDH19	-4.06577	-2.29825	-13.8588	9.02e-33	4.33e-31	-3.83893	-3.24786	-13.7325	7.16e-36	1.86e-34		-0.438566	5.48541	-3.29311	0.00108735	0.0114277	-0.152298	5.24591	-1.07398	0.284015	0.519776		-3.08774	7.59413	-14.0092	2.22e-31	4.46e-29	-3.02165	6.40437	-24.6543	1e-79	9.97e-77
	CETP	-0.804236	1.25389	-3.55438	0.000453078	0.00155382	-0.476083	1.2449	-2.97662	0.00307806	0.0081877		-0.695145	6.70751	-5.77113	1.68e-08	1.31e-05	-0.53106	6.49399	-4.55992	8.52e-06	0.00296707		-1.89069	6.12885	-7.99131	1.11e-13	1.53e-12	-1.80524	5.42461	-18.0522	1.58e-52	2.03e-50
	CFHR3	-3.03786	5.74254	-8.98456	6.57e-17	8.7e-16	-1.75327	5.73701	-6.91682	1.67e-11	1.07e-10		-0.595529	10.0873	-3.32279	0.000981081	0.0106566	-0.436497	9.89383	-1.99492	0.0472925	0.194826		-1.40526	11.4529	-6.17891	3.64e-09	2.56e-08	-0.656919	11.2991	-4.69829	3.72e-06	9.9e-06
	CFI	-0.647436	7.39165	-4.7447	3.52e-06	1.64e-05	-0.391224	7.37939	-3.92134	0.000102374	0.00033759		-0.277939	11.2156	-3.42257	0.000690414	0.00839475	-0.21591	11.1322	-2.11428	0.0356227	0.168272		-0.916828	11.8551	-7.36676	4.71e-12	5.16e-11	-0.61101	11.6563	-8.15391	5.71e-15	3.2e-14
	CIDEB	-1.56831	6.37824	-10.7393	2.31e-22	4.77e-21	-1.07959	6.26524	-10.0163	2.24e-21	2.72e-20		-0.489142	10.3595	-4.93359	1.23e-06	0.0001278	-0.4004	10.2246	-3.31559	0.00107044	0.0272475		-1.25788	10.617	-9.53965	5.73e-18	1.48e-16	-1.10706	10.1992	-12.1724	7.59e-29	1.31e-27
	CLEC1B	-8.50236	-0.404694	-23.678	9.59e-66	4.68e-62	-8.22696	-2.51614	-24.1511	3.31e-82	2.25e-79		-0.905004	6.77357	-6.1131	2.5e-09	5.31e-06	-0.579907	6.43167	-4.58194	7.74e-06	0.00295773		-2.70453	6.76819	-10.3536	2.49e-20	9.05e-19	-2.6743	5.71116	-24.807	2.44e-80	2.85e-77
	CLEC4G	-7.06047	1.58174	-24.8634	1.82e-69	1.77e-65	-6.87825	-0.200973	-27.0653	4.23e-95	1.08e-91		-0.871123	6.39306	-5.94984	6.28e-09	8.51e-06	-0.501911	6.03169	-4.17022	4.39e-05	0.00631449		-3.74351	7.48123	-16.6046	2.8e-39	1.59e-36	-3.71928	6.00862	-36.5	6.54e-124	1.29e-119
	CLEC4M	-10.3631	0.392902	-30.58	2.36e-86	1.38e-81	-9.95959	-2.13783	-31.3114	3.09e-113	3.02e-109		-0.806114	6.02726	-5.75092	1.87e-08	1.33e-05	-0.439126	5.67833	-4.28836	2.7e-05	0.00479721		-1.88195	6.34169	-9.0983	1.03e-16	2.26e-15	-1.86233	5.60539	-22.5032	5.61e-71	2.66e-68
	CLN8	-0.425287	2.1382	-4.04855	6.88e-05	0.000269126	-0.380222	2.05234	-4.26119	2.5e-05	8.87e-05		-0.245288	6.87757	-3.87859	0.000124542	0.00263561	-0.159568	6.78628	-2.40107	0.0171834	0.114267		-0.943576	7.12718	-10.7767	1.41e-21	6.04e-20	-0.823128	6.81771	-14.7003	9.34e-39	3.79e-37
	CNDP1	-5.5434	1.91332	-16.414	1.49e-41	1.85e-39	-5.06274	0.726785	-15.8921	4.04e-45	1.72e-43		-1.09464	7.3339	-5.51742	6.52e-08	2.2e-05	-0.725273	6.93403	-3.6523	0.000325234	0.0147538		-2.55015	7.11821	-6.33782	1.56e-09	1.17e-08	-2.33775	6.22077	-11.9472	5.36e-28	8.59e-27
	COL14A1	-0.673033	1.66928	-3.3704	0.000869665	0.00284524	-0.630875	1.515	-3.35695	0.000857736	0.00249381		-0.217549	5.59594	-1.61491	0.107192	0.22888	-0.140358	5.5143	-0.846855	0.398001	0.621562		-2.19473	7.36732	-8.76402	8.81e-16	1.67e-14	-1.66151	6.78409	-10.326	4.21e-22	4.23e-21
	COLEC10	-4.89329	1.75713	-20.108	4.15e-54	2.86e-51	-4.77217	0.51835	-22.3296	5.1e-74	1.52e-71		-0.430118	5.36211	-5.28299	2.19e-07	4.36e-05	-0.26129	5.19141	-3.69411	0.000278781	0.0137795		-3.38565	7.73389	-20.9079	7.22e-52	7.18e-48	-3.2557	6.46037	-30.9851	2.91e-104	1.16e-100
	CP	-1.35659	8.73588	-6.58694	2.64e-10	1.96e-09	-1.01006	8.59003	-7.90399	2.27e-14	1.78e-13		-0.340867	11.6593	-3.19269	0.00153154	0.0142252	-0.262967	11.556	-1.84474	0.0664272	0.234629		-0.90901	13.0708	-10.2891	3.86e-20	1.36e-18	-0.70075	12.8224	-9.69176	6.44e-20	5.4e-19
	CPN1	-0.985603	4.48188	-4.19773	3.75e-05	0.00015219	-0.357186	4.6137	-2.40487	0.0165975	0.0384675		-0.17826	8.65382	-1.87945	0.0609773	0.157842	-0.0471731	8.54803	-0.399933	0.689596	0.835042		-0.900783	8.73608	-5.50355	1.15e-07	6.33e-07	-0.801579	8.43213	-6.95526	1.63e-11	6.89e-11
	CRHBP	-4.75764	1.92702	-17.8062	2.51e-46	5.9e-44	-4.13346	1.0423	-20.1686	3.02e-64	4.17e-62		-0.928895	6.61515	-5.82193	1.27e-08	1.19e-05	-0.643303	6.2918	-4.14784	4.8e-05	0.00653994		-3.74531	7.7275	-14.2887	3.1e-32	7e-30	-3.46909	6.39019	-27.0314	3.6e-89	7.15e-86
	CSRNP1	-1.44746	3.78508	-9.37224	4.46e-18	6.52e-17	-1.35017	3.45745	-12.1432	2.12e-29	3.91e-28		-0.289239	7.66351	-3.39331	0.000766031	0.00901342	-0.0594445	7.48205	-0.704854	0.481651	0.687541		-1.72933	8.37052	-13.396	1.67e-29	2.35e-27	-1.71484	7.69202	-23.062	2.89e-73	1.6e-70
	CTBS	-0.414828	3.25284	-4.43713	1.37e-05	5.9e-05	-0.368026	3.17088	-4.70437	3.43e-06	1.35e-05		-0.186328	8.31255	-2.7481	0.00629072	0.0356688	-0.105923	8.23443	-1.32947	0.185078	0.410052		-0.589966	7.87966	-4.22441	3.66e-05	0.000133559	-0.418308	7.73817	-5.5523	5.43e-08	1.72e-07
	CXCL12	-2.55796	4.86085	-13.5112	1.38e-31	6.04e-30	-2.45203	4.24018	-15.1077	1.03e-41	3.61e-40		-0.673625	9.05867	-4.60915	5.59e-06	0.000338749	-0.441352	8.80974	-2.42111	0.0162884	0.111019		-3.74538	10.3897	-19.2651	3.68e-47	1.22e-43	-3.48145	9.04573	-22.3073	3.57e-70	1.58e-67
	CXCL2	-3.22009	5.80755	-15.1651	2.97e-37	2.22e-35	-2.88132	5.15592	-17.1318	1.37e-50	7.91e-49		-0.479684	10.012	-3.04258	0.00251486	0.0195828	-0.19457	9.76607	-1.04771	0.29593	0.531652		-2.71135	12.2498	-18.0357	1.49e-43	1.74e-40	-1.97501	11.5711	-15.9553	7.35e-44	4.4e-42
	CYBRD1	-0.188432	1.99639	-1.09491	0.274614	0.460592	-0.147952	1.9713	-0.984788	0.325279	0.50662		-0.149767	7.56458	-1.30068	0.194184	0.339855	-0.0867487	7.50272	-0.604095	0.546406	0.736319		-1.93671	8.01218	-8.03154	8.66e-14	1.22e-12	-1.53187	7.46206	-11.0537	1.07e-24	1.33e-23
	CYP1A2	-6.31148	2.51929	-12.1312	6.28e-27	1.84e-25	-5.64695	1.24239	-13.5151	5.75e-35	1.42e-33		-0.971457	10.5673	-4.91131	1.37e-06	0.000136526	-0.714436	10.253	-3.08512	0.00229703	0.0402471		-2.98953	11.4367	-12.2478	5.3e-26	4.22e-24	-2.89672	10.3003	-18.7616	1.77e-55	2.87e-53
	CYP26A1	-4.16744	0.381288	-11.8213	6.74e-26	1.82e-24	-4.00936	-0.639063	-13.6582	1.46e-35	3.73e-34		-0.725094	6.93028	-4.46126	1.09e-05	0.000531888	-0.359284	6.59595	-2.70766	0.00731105	0.0737143		-1.9758	6.0712	-6.44773	8.59e-10	6.71e-09	-1.75579	5.40581	-13.4214	1.15e-33	2.98e-32
	CYP2A6	-3.6934	7.34898	-8.58773	9.74e-16	1.17e-14	-2.17386	7.31559	-6.24625	1.01e-09	5.54e-09		-1.03637	10.7479	-5.33297	1.69e-07	3.71e-05	-0.982154	10.5388	-3.96527	9.93e-05	0.00864188		-2.38076	11.552	-8.85104	5.05e-16	9.98e-15	-2.23872	10.6838	-9.66225	8.1e-20	6.74e-19
	CYP2C18	-1.44386	4.4929	-6.87756	4.87e-11	3.87e-10	-0.819067	4.49926	-4.88938	1.43e-06	5.83e-06		-0.568547	8.91447	-4.22113	3.07e-05	0.00105109	-0.506583	8.78126	-2.98228	0.00318525	0.0479555		-1.81624	9.87567	-9.49259	7.82e-18	1.98e-16	-1.34578	9.40879	-9.64679	9.13e-20	7.58e-19
	CYP2C19	-4.83678	0.956649	-13.9188	5.63e-33	2.75e-31	-4.59799	-0.192654	-16.9559	8.26e-50	4.54e-48		-0.881471	7.11491	-5.21993	3.01e-07	5.52e-05	-0.481902	6.73436	-3.58751	0.000411857	0.0167918		-1.07065	6.4333	-5.72055	3.91e-08	2.34e-07	-0.876514	6.11317	-9.87051	1.59e-20	1.4e-19
	CYP2C9	-2.99211	7.43932	-10.3717	3.46e-21	6.51e-20	-1.60543	7.51055	-8.0592	7.57e-15	6.14e-14		-0.569477	11.8985	-4.7905	2.42e-06	0.000193335	-0.494787	11.7578	-2.72569	0.006936	0.0717951		-1.61898	12.8577	-10.433	1.46e-20	5.44e-19	-1.33922	12.3662	-11.2158	2.75e-25	3.61e-24
	CYP2J2	-0.438397	4.95279	-2.72692	0.00684662	0.0189415	-0.198199	4.9866	-1.73496	0.08346	0.163073		-0.35478	9.17312	-3.87893	0.000124375	0.00263447	-0.294777	9.07776	-2.54945	0.0114736	0.0936234		-1.034	9.99203	-7.28238	7.71e-12	8.17e-11	-0.914845	9.64598	-10.2906	5.6e-22	5.57e-21
	CYP4A11	-2.26026	7.00587	-8.36817	4.21e-15	4.77e-14	-1.34177	6.97822	-7.17082	3.25e-12	2.19e-11		-0.769712	9.89786	-5.24919	2.59e-07	4.96e-05	-0.70134	9.72641	-3.68065	0.000293005	0.0141767		-1.99229	10.6791	-10.8961	6.21e-22	2.79e-20	-1.6404	10.0784	-12.3074	2.33e-29	4.23e-28
	CYP4V2	-0.890179	4.74055	-6.94824	3.21e-11	2.6e-10	-0.682653	4.6323	-6.96805	1.2e-11	7.77e-11		-0.40778	9.26524	-4.30089	2.18e-05	0.000849242	-0.335039	9.15347	-3.00279	0.00298619	0.0461199		-1.11389	10.2991	-9.66971	2.43e-18	6.7e-17	-1.11206	9.85804	-13.8008	3.67e-35	1.09e-33
	CYP4X1	-0.464135	-0.0962422	-2.35028	0.0195391	0.0488111	-0.145934	-0.0201033	-0.973036	0.331079	0.514478		-0.346434	5.48095	-2.96428	0.00323243	0.0231678	-0.209573	5.34295	-1.48053	0.14017	0.352899		-0.885464	6.04584	-5.71205	4.08e-08	2.43e-07	-0.584652	5.85679	-5.54845	5.54e-08	1.75e-07
	DAB1	-1.65852	-0.235437	-8.67661	5.35e-16	6.54e-15	-1.59466	-0.640908	-8.85881	2.11e-17	2.02e-16		-0.235715	5.54925	-2.70233	0.00720606	0.0391822	-0.182341	5.47815	-1.94046	0.0536083	0.208245		-0.239811	5.16818	-1.89978	0.0589256	0.108451	-0.206484	5.09099	-2.32352	0.0206993	0.034375
	DHODH	-1.89603	4.94922	-14.2115	5.6e-34	2.99e-32	-1.67206	4.58099	-16.5687	4.28e-48	2.13e-46		-0.400174	7.28735	-3.99121	7.94e-05	0.00197063	-0.326969	7.17662	-3.0447	0.00261463	0.04273		-1.42315	7.56098	-7.41597	3.52e-12	3.93e-11	-1.19378	7.11997	-12.0515	2.17e-28	3.62e-27
	DIO3OS	-4.16983	0.765037	-12.0686	1.02e-26	2.93e-25	-3.82434	-0.137638	-12.368	2.71e-30	5.22e-29		-0.120254	5.03011	-2.90707	0.00387037	0.0259743	-0.0441273	4.9658	-1.08677	0.278332	0.514505		-0.229322	5.12429	-2.86349	0.00464451	0.0113922	-0.224095	5.0361	-5.81943	1.29e-08	4.32e-08
	DNALI1	-0.437403	2.7157	-2.37107	0.0184975	0.046439	-0.420856	2.60857	-2.5135	0.0123165	0.0293788		-0.236081	6.47806	-2.80563	0.00528993	0.0319934	-0.183306	6.40724	-1.82523	0.0693287	0.240311		-0.901972	6.32223	-8.98452	2.14e-16	4.47e-15	-0.695619	6.07563	-10.8842	4.38e-24	5.18e-23
	DPT	-3.66877	1.23729	-12.6486	1.16e-28	3.9e-27	-3.57339	0.311395	-11.9035	1.87e-28	3.28e-27		-0.356338	5.86866	-3.67163	0.00027688	0.00449973	-0.253493	5.74847	-2.36264	0.0190218	0.121144		-2.3937	6.50076	-8.78765	7.57e-16	1.45e-14	-2.30543	5.59841	-18.8629	6.72e-56	1.13e-53
	DPYD	-0.231463	3.23093	-1.71429	0.0877181	0.180963	-0.221925	3.17473	-1.87747	0.0611271	0.124315		-0.270718	9.771	-2.98612	0.00301549	0.0221563	-0.172367	9.66809	-1.52	0.129955	0.338459		-1.2021	8.99517	-8.90213	3.64e-16	7.37e-15	-0.745321	8.76463	-7.55221	3.46e-13	1.67e-12
	DUSP1	-1.47315	7.11096	-9.69362	4.61e-19	7.3e-18	-1.41044	6.75458	-11.3134	3.59e-26	5.59e-25		-0.389651	11.4602	-3.64741	0.000303308	0.00477291	-0.332879	11.3607	-2.62657	0.0092344	0.0833097		-1.68567	10.3405	-10.4638	1.18e-20	4.48e-19	-1.5689	9.73452	-14.0094	5.46e-36	1.76e-34
	ECM2	-0.524064	2.77024	-3.0673	0.00239809	0.00727299	-0.154654	2.8626	-1.20438	0.229101	0.381134		-0.264764	8.09048	-2.42547	0.0157712	0.065218	-0.199004	8.00728	-1.4504	0.148378	0.363185		-0.522198	8.98218	-3.47687	0.000624319	0.00182479	-0.487031	8.79391	-4.57224	6.62e-06	1.71e-05
	EDNRB	-0.827691	2.40242	-5.6899	3.55e-08	2.12e-07	-0.824044	2.18225	-6.72347	5.63e-11	3.45e-10		-0.369942	7.73549	-3.42665	0.00068045	0.00831697	-0.251182	7.60383	-2.04763	0.0417906	0.18323		-1.97497	8.92194	-12.4367	1.41e-26	1.24e-24	-1.70468	8.28402	-18.325	1.16e-53	1.63e-51
	EGFR	-0.520481	3.39759	-4.04246	7.05e-05	0.000275137	-0.46069	3.29544	-4.0784	5.4e-05	0.000184343		-0.180113	9.66898	-1.95091	0.0518303	0.141825	-0.103651	9.59419	-0.889034	0.374961	0.603066		-0.522468	8.73705	-3.67435	0.000307414	0.000950483	-0.342478	8.62684	-3.74572	0.000208941	0.000462377
	EGR1	-1.17371	4.82951	-5.08807	7.12e-07	3.64e-06	-1.07233	4.57803	-6.28779	7.88e-10	4.39e-09		-0.537664	10.6995	-3.65063	0.000299663	0.00473845	-0.471045	10.5689	-2.69758	0.00752873	0.0750011		-2.83059	11.5098	-14.9059	4.02e-34	1.18e-31	-2.152	10.7527	-15.6542	1.25e-42	6.8e-41
	EGR3	-1.0225	-2.09228	-4.25394	2.97e-05	0.000122471	-0.990465	-2.34689	-5.9091	6.98e-09	3.57e-08		-0.116798	5.02194	-1.05614	0.2916	0.446785	-0.00180028	4.93593	-0.015518	0.987633	0.994973		-1.4081	5.74914	-6.03027	7.97e-09	5.33e-08	-1.15448	5.32719	-10.5885	5e-23	5.41e-22
	EHD3	-1.266	0.565564	-7.08556	1.41e-11	1.18e-10	-1.2408	0.241189	-9.40674	3.04e-19	3.25e-18		-0.256473	6.63018	-4.54783	7.38e-06	0.000402999	-0.181111	6.5429	-3.37969	0.000859125	0.0245535		-1.01227	5.80666	-7.98252	1.17e-13	1.61e-12	-0.868417	5.48256	-14.641	1.62e-38	6.37e-37
	ELFN1	-1.65499	1.27525	-7.34217	2.97e-12	2.63e-11	-0.884729	1.3167	-4.50636	8.5e-06	3.19e-05		-0.167968	6.66484	-2.65554	0.00826402	0.042907	-0.0988396	6.59634	-1.32516	0.186499	0.412261		-0.431739	5.78319	-2.93591	0.00372207	0.00932276	-0.382358	5.6385	-4.13253	4.45e-05	0.000105929
	ELL2	-0.612075	4.31449	-4.8001	2.73e-06	1.29e-05	-0.33128	4.32725	-3.69714	0.000246088	0.000771548		-0.109374	9.66185	-1.34598	0.17914	0.321438	-0.0570655	9.61306	-0.619736	0.536076	0.72856		-0.429178	9.09175	-3.17563	0.00173592	0.00465015	-0.277281	9.00341	-3.46954	0.000583646	0.00122468
	ELN	-0.558946	2.20921	-2.76224	0.00616784	0.0172428	-0.507677	2.09134	-2.54936	0.0111363	0.0267677		-0.161949	6.42849	-2.27058	0.0237526	0.0851943	-0.0984811	6.36427	-1.15935	0.247577	0.481548		-0.77595	6.16751	-4.24176	3.41e-05	0.000124973	-0.52487	5.99508	-3.91578	0.000107524	0.000245879
	ENO3	-2.19109	5.06361	-13.7049	3.03e-32	1.39e-30	-1.90477	4.65544	-12.641	2.17e-31	4.41e-30		-0.284659	7.61548	-1.97064	0.0495184	0.137429	-0.040969	7.42684	-0.257801	0.796802	0.898995		-1.733	8.54656	-7.65839	8.33e-13	1.02e-11	-1.65214	7.90243	-12.3567	1.51e-29	2.79e-28
	ENPEP	-0.564762	2.87533	-3.70277	0.000262547	0.000937503	-0.423587	2.81266	-3.27927	0.0011249	0.00321598		-0.321506	8.52122	-3.21318	0.00142914	0.0136188	-0.250134	8.42505	-1.99668	0.0470993	0.194476		-0.94875	9.62113	-6.71588	1.96e-10	1.69e-09	-0.808703	9.32019	-7.93571	2.59e-14	1.37e-13
	EPHA2	-0.890363	2.60118	-5.34981	1.99e-07	1.09e-06	-0.842006	2.39239	-6.46487	2.74e-10	1.59e-09		-0.330317	6.72911	-3.75928	0.000198264	0.00357872	-0.221939	6.61021	-2.46838	0.014339	0.104905		-1.78565	7.16531	-11.0225	2.61e-22	1.22e-20	-1.68493	6.51101	-21.9857	7.52e-69	2.88e-66
	EPHX2	-1.20969	6.04444	-8.4093	3.21e-15	3.68e-14	-0.943989	5.88704	-8.39094	6.92e-16	5.98e-15		-0.493625	8.90566	-4.42859	1.25e-05	0.000596803	-0.398736	8.76644	-3.09412	0.00223135	0.0397518		-1.01833	11.0012	-8.56403	3.14e-15	5.46e-14	-0.991931	10.6113	-12.5803	2.12e-30	4.19e-29
	ERRFI1	-1.47876	6.72694	-9.54389	1.33e-18	2.03e-17	-1.217	6.49473	-9.85433	8.41e-21	9.92e-20		-0.434054	10.9589	-3.93138	0.000101002	0.00228023	-0.37684	10.8515	-2.82166	0.00521722	0.062467		-0.997042	12.1918	-9.21345	4.86e-17	1.11e-15	-0.639434	11.9891	-9.04987	8.66e-18	6.07e-17
	ETFDH	-1.23292	5.33165	-12.3852	8.89e-28	2.77e-26	-0.970744	5.16578	-12.7066	1.18e-31	2.43e-30		-0.421043	8.64693	-4.70347	3.63e-06	0.000257302	-0.318091	8.51556	-3.29609	0.00114375	0.0280257		-1.27608	9.47103	-8.75997	9.04e-16	1.71e-14	-1.11923	9.04925	-13.3999	1.4e-33	3.6e-32
	ETS2	-0.958953	5.76438	-7.15057	9.55e-12	8.12e-11	-0.911785	5.5364	-9.36107	4.35e-19	4.61e-18		-0.378127	9.37164	-4.26635	2.53e-05	0.000936114	-0.302481	9.2633	-3.07287	0.00238926	0.0410309		-1.88793	10.3003	-14.3013	2.83e-32	6.48e-30	-1.58243	9.71588	-18.2747	1.88e-53	2.62e-51
	EVI2B	-0.16772	1.13636	-1.0055	0.31563	0.510415	-0.0634485	1.15711	-0.488887	0.625169	0.848119		-0.128287	7.18445	-1.19253	0.233826	0.385622	-0.054638	7.12018	-0.411907	0.680811	0.829013		-1.15464	6.28135	-6.03407	7.81e-09	5.23e-08	-1.06873	5.86948	-11.6856	5.1e-27	7.59e-26
	F11	-1.47395	5.65874	-7.86119	1.14e-13	1.15e-12	-0.955847	5.58966	-7.79956	4.7e-14	3.6e-13		-0.435364	8.90393	-4.46449	1.07e-05	0.00052654	-0.347767	8.7789	-3.08399	0.0023054	0.0403333		-1.22319	10.0097	-7.5872	1.28e-12	1.52e-11	-1.17985	9.54767	-11.085	8.24e-25	1.04e-23
	FAM110C	-1.76634	2.15171	-7.38262	2.31e-12	2.07e-11	-1.51225	1.83735	-6.98778	1.06e-11	6.87e-11		-0.331548	7.92729	-2.19929	0.0284819	0.0956851	-0.187461	7.7877	-0.938458	0.349044	0.5811		-0.259488	4.35737	-4.30778	2.6e-05	9.69e-05	-0.197984	4.28758	-6.43201	3.95e-10	1.5e-09
	FAM151A	-2.44225	-0.0378036	-5.91634	1.08e-08	6.81e-08	-2.25482	-0.57592	-6.79664	3.56e-11	2.22e-10		-0.261924	5.31118	-2.20144	0.0283282	0.095427	-0.0674712	5.15468	-0.545065	0.586264	0.764155		-0.50281	5.19043	-2.13017	0.0344001	0.0679259	-0.422428	5.03426	-3.39353	0.000765617	0.00158017
	FAM198A	-3.5566	0.69829	-13.8889	7.12e-33	3.45e-31	-3.26363	-0.0727143	-15.2689	2.08e-42	7.6e-41		-0.279613	4.12409	-3.74927	0.000206043	0.00365965	-0.17692	4.01717	-2.30002	0.0223892	0.131953		-0.715898	4.60746	-5.14519	6.45e-07	3.15e-06	-0.565896	4.4043	-7.63	2.06e-13	1.01e-12
	FAM46C	-0.898996	0.696235	-5.51507	8.7e-08	4.96e-07	-0.788333	0.524463	-5.87947	8.24e-09	4.19e-08		-0.182574	7.06217	-1.64732	0.100351	0.218911	-0.0973053	6.98191	-0.708758	0.479229	0.685955		-1.64771	8.21115	-9.19778	5.38e-17	1.22e-15	-1.42005	7.6801	-12.6888	8.11e-31	1.66e-29
	FBP1	-1.86413	7.44789	-10.5649	8.38e-22	1.66e-20	-1.36494	7.26199	-9.00776	6.78e-18	6.68e-17		-0.62388	10.2938	-5.00189	8.83e-07	0.000105024	-0.503444	10.1175	-3.29665	0.00114158	0.0280257		-2.7206	11.9046	-17.4178	1.02e-41	8.83e-39	-2.25905	11.074	-18.157	5.8e-53	7.8e-51
	FBXO15	-0.716841	-1.49705	-3.29229	0.00113756	0.0036358	-0.695735	-1.6764	-4.8732	1.54e-06	6.28e-06		-0.0716594	4.47941	-1.61711	0.106715	0.228175	-0.0100957	4.4318	-0.200235	0.841483	0.924188		-0.0628584	4.08615	-1.26159	0.208592	0.310662	-0.0306548	4.07858	-0.882841	0.377903	0.458938
	FBXO8	-0.0640594	3.64882	-0.63987	0.522844	0.755717	-0.050712	3.64003	-0.664369	0.506808	0.71409		-0.120155	7.87446	-1.89333	0.0591014	0.154744	-0.0199931	7.79638	-0.282916	0.777509	0.888023		-0.665081	7.76914	-4.73067	4.27e-06	1.83e-05	-0.465597	7.61286	-6.11887	2.43e-09	8.68e-09
	FCN3	-4.38389	4.02932	-17.4209	5.21e-45	1.04e-42	-4.08384	3.04042	-20.8947	1.57e-67	2.8e-65		-1.00911	8.79219	-6.35605	6.16e-10	4.74e-06	-0.749747	8.47009	-4.61092	6.82e-06	0.00290692		-4.77286	9.68776	-19.9271	4.49e-49	2.23e-45	-4.2819	8.05855	-29.5629	6.29e-99	2.09e-95
	FERMT2	-0.590542	4.28253	-6.86496	5.25e-11	4.15e-10	-0.556694	4.14517	-8.47395	3.76e-16	3.31e-15		-0.252171	9.95397	-3.55501	0.000427494	0.00599494	-0.171994	9.86467	-2.15491	0.0322606	0.158992		-0.739637	10.7272	-9.61425	3.5e-18	9.36e-17	-0.585238	10.517	-12.0055	3.24e-28	5.35e-27
	FEZ1	-0.598686	1.66227	-4.10224	5.54e-05	0.000219297	-0.53674	1.54046	-4.70578	3.41e-06	1.34e-05		-0.32389	6.93235	-3.80882	0.000163694	0.00312654	-0.200133	6.80574	-2.19662	0.0290969	0.150556		-1.18698	5.70683	-8.99088	2.05e-16	4.32e-15	-1.01096	5.33075	-15.2796	4.22e-41	2.03e-39
	FITM1	-2.7209	1.82817	-17.8018	2.6e-46	6.06e-44	-2.34619	1.3334	-18.1563	3.61e-55	2.74e-53		-0.285397	5.61251	-3.89715	0.000115728	0.00250436	-0.145538	5.48328	-2.33604	0.0203934	0.125681		-0.822358	5.20802	-5.26226	3.7e-07	1.88e-06	-0.606061	4.9984	-7.99125	1.77e-14	9.48e-14
	FOSB	-1.37266	1.4198	-4.18512	3.95e-05	0.00015968	-1.07279	1.24017	-4.38304	1.47e-05	5.37e-05		-0.657258	7.5924	-4.37124	1.61e-05	0.000702546	-0.442994	7.35662	-3.06935	0.00241645	0.0411043		-2.4269	6.24249	-8.50977	4.42e-15	7.5e-14	-2.09243	5.45985	-15.7077	7.58e-43	4.2e-41
	FOXO1	-0.765138	2.23953	-6.57324	2.86e-10	2.11e-09	-0.642154	2.11152	-6.40446	3.94e-10	2.25e-09		-0.41416	8.27115	-4.4235	1.28e-05	0.000602931	-0.284856	8.12585	-3.19335	0.00161339	0.0337536		-1.62663	10.0763	-11.1209	1.33e-22	6.48e-21	-1.30345	9.60515	-15.7228	6.58e-43	3.65e-41
	FPR2	-2.9223	-3.01134	-9.18341	1.67e-17	2.32e-16	-2.89232	-3.77789	-11.9965	8.05e-29	1.44e-27		-0.0760745	4.85003	-2.23355	0.026116	0.0903847	-0.0259753	4.80823	-0.759504	0.448368	0.662099		-0.595131	4.4832	-4.26003	3.17e-05	0.000116512	-0.57357	4.25865	-9.66651	7.83e-20	6.53e-19
	FXYD1	-2.26645	6.67985	-8.15684	1.69e-14	1.82e-13	-1.53304	6.53369	-7.25545	1.87e-12	1.28e-11		-0.558581	9.09157	-4.18479	3.58e-05	0.0011539	-0.419272	8.91572	-2.46787	0.0143588	0.104937		-1.88488	8.27373	-9.40567	1.38e-17	3.36e-16	-1.76428	7.59077	-12.5414	2.98e-30	5.85e-29
	GADD45B	-1.51585	6.76066	-10.1766	1.43e-20	2.56e-19	-1.24106	6.52671	-10.3025	2.09e-22	2.69e-21		-0.485458	9.80907	-4.33908	1.85e-05	0.000768675	-0.348911	9.64737	-2.82125	0.00522355	0.0624899		-1.67937	11.9371	-12.2939	3.84e-26	3.15e-24	-1.59544	11.3159	-17.0543	2.18e-48	1.94e-46
	GADD45G	-1.33694	5.89668	-7.75519	2.25e-13	2.2e-12	-0.905548	5.80968	-6.56619	1.48e-10	8.78e-10		-0.506466	7.89282	-4.25689	2.64e-05	0.000960426	-0.369277	7.72714	-2.84465	0.00486763	0.0603177		-1.72798	9.71608	-7.90855	1.84e-13	2.47e-12	-1.35428	9.232	-10.1661	1.52e-21	1.45e-20
	GBA3	-2.83018	3.43038	-9.81302	1.97e-19	3.2e-18	-1.76728	3.34071	-7.3941	7.44e-13	5.24e-12		-1.00712	9.72786	-5.94438	6.47e-09	8.51e-06	-0.952928	9.52375	-4.42762	1.5e-05	0.00373664		-2.47679	10.2548	-12.1953	7.66e-26	5.88e-24	-2.19223	9.4254	-13.0413	3.51e-32	8.07e-31
	GBE1	-0.13031	4.16734	-1.07797	0.282087	0.471075	-0.0789774	4.16472	-0.763961	0.445307	0.641099		-0.126244	9.7804	-1.57375	0.116408	0.241491	-0.0523388	9.71634	-0.558114	0.577337	0.758797		-0.435826	8.11536	-2.7017	0.0075011	0.0175836	-0.115318	8.11538	-1.2435	0.214482	0.282354
	GHR	-2.14059	3.8025	-10.8505	1.01e-22	2.15e-21	-1.76918	3.46162	-11.9232	1.56e-28	2.75e-27		-0.693145	9.74718	-4.746	2.98e-06	0.000222046	-0.546059	9.54375	-3.1311	0.00197919	0.0373134		-2.43231	10.7754	-13.6871	2.15e-30	3.59e-28	-1.99409	10.0466	-15.9794	5.85e-44	3.55e-42
	GIPC2	-1.15363	1.48655	-6.56621	2.98e-10	2.2e-09	-0.906668	1.33239	-6.56353	1.51e-10	8.92e-10		-0.38223	6.61341	-3.17706	0.00161415	0.0146759	-0.211823	6.45003	-1.45366	0.147472	0.361983		-0.686457	6.12882	-6.82858	1.04e-10	9.3e-10	-0.528411	5.94169	-7.75823	8.7e-14	4.41e-13
	GJB2	-0.674759	3.31822	-4.6185	6.2e-06	2.79e-05	-0.36846	3.33023	-2.90896	0.00381325	0.00996313		-0.283873	7.80328	-2.60781	0.00948523	0.046975	-0.215781	7.71547	-1.58695	0.113967	0.315507		-1.02194	7.99874	-5.92949	1.34e-08	8.68e-08	-0.873274	7.6734	-7.96538	2.11e-14	1.13e-13
	GLDC	-1.40848	4.53907	-8.49489	1.81e-15	2.13e-14	-1.06678	4.37622	-7.30005	1.39e-12	9.59e-12		-0.324231	9.63927	-2.76578	0.00596642	0.0345727	-0.268902	9.55184	-1.75432	0.0807751	0.261595		-1.41836	9.10091	-7.86478	2.4e-13	3.18e-12	-1.08375	8.71861	-8.19338	4.33e-15	2.46e-14
	GLT1D1	-2.03228	2.54008	-7.78372	1.88e-13	1.85e-12	-1.33826	2.432	-6.25248	9.71e-10	5.35e-09		-0.217218	7.76566	-2.4325	0.0154732	0.0645026	-0.144585	7.68669	-1.37908	0.169278	0.391869		-0.706426	6.26613	-4.40226	1.76e-05	6.75e-05	-0.630722	6.02663	-6.29492	8.82e-10	3.25e-09
	GLTPD2	-1.52791	4.00806	-8.46317	2.24e-15	2.61e-14	-0.776385	4.07185	-5.5803	4.24e-08	2.02e-07		-0.0667054	6.04167	-0.945361	0.345098	0.500624	-0.013476	5.99969	-0.151723	0.879545	0.94416		-0.294405	5.63914	-2.55386	0.0114111	0.0256946	-0.210022	5.56785	-2.98499	0.00302689	0.00575627
	GLUD1	-0.621641	7.31679	-5.56765	6.66e-08	3.85e-07	-0.452346	7.25658	-5.13859	4.2e-07	1.81e-06		-0.178372	10.9971	-2.23181	0.0262319	0.0906572	-0.0792233	10.9096	-0.809802	0.418933	0.637663		-0.633519	12.1175	-5.60868	6.85e-08	3.91e-07	-0.540499	11.9163	-7.49096	5.19e-13	2.47e-12
	GLYAT	-3.52931	5.175	-8.61549	8.08e-16	9.74e-15	-2.13167	5.10875	-7.09828	5.21e-12	3.45e-11		-0.893698	9.63024	-5.80928	1.36e-08	1.22e-05	-0.800134	9.42304	-4.31946	2.37e-05	0.0044977		-1.98989	10.1519	-8.83489	5.6e-16	1.1e-14	-1.98118	9.36683	-11.7188	3.84e-27	5.77e-26
	GNA14	-2.06664	-0.0540295	-14.6225	2.18e-35	1.34e-33	-1.56859	-0.295077	-12.0019	7.66e-29	1.37e-27		-0.333494	5.77409	-5.07874	6.06e-07	8.62e-05	-0.260444	5.6749	-3.94617	0.000106997	0.00910989		-1.33146	6.05742	-12.4357	1.42e-26	1.24e-24	-1.14035	5.63215	-17.5314	2.3e-50	2.45e-48
	GPR65	-0.656198	-1.49616	-4.36787	1.84e-05	7.79e-05	-0.605807	-1.64073	-4.96299	1e-06	4.14e-06		-0.129209	5.65396	-1.61782	0.106563	0.228008	-0.0604825	5.59235	-0.659254	0.510426	0.70855		-0.776128	5.51162	-6.50859	6.17e-10	4.91e-09	-0.767354	5.20833	-14.2259	7.48e-37	2.56e-35
	GRAMD1C	-1.4882	1.90886	-8.70578	4.4e-16	5.42e-15	-1.3196	1.61529	-9.77981	1.54e-20	1.79e-19		-0.556106	7.21729	-4.59593	5.94e-06	0.000352358	-0.480355	7.07831	-3.42868	0.000724636	0.022714		-1.82513	8.0846	-10.3874	1.98e-20	7.29e-19	-1.71322	7.42066	-14.4087	1.39e-37	5.06e-36
	GSPT2	-1.71668	1.13693	-8.82798	1.92e-16	2.45e-15	-1.57204	0.76683	-8.36194	8.55e-16	7.35e-15		-0.421082	6.62551	-3.26073	0.00121548	0.0122711	-0.267713	6.46522	-1.54317	0.124235	0.330362		-1.58031	7.1117	-11.9218	5.17e-25	3.52e-23	-1.34071	6.61384	-13.1036	2.01e-32	4.69e-31
	GSTM2	-1.86312	3.34762	-8.35752	4.52e-15	5.11e-14	-1.73594	2.92713	-11.9043	1.85e-28	3.26e-27		-0.202836	8.37826	-1.19554	0.232649	0.384223	-0.130988	8.30221	-0.722929	0.470495	0.679761		-0.0622657	3.80856	-1.8542	0.0652078	0.118418	-0.0363019	3.79786	-2.084	0.0378551	0.0598948
	GSTZ1	-1.44714	5.66506	-10.1664	1.54e-20	2.74e-19	-1.14577	5.46635	-10.5363	2.94e-23	3.94e-22		-0.588977	8.76511	-5.4863	7.67e-08	2.39e-05	-0.450616	8.58458	-4.08515	6.18e-05	0.00702351		-1.75241	8.5683	-8.9001	3.69e-16	7.45e-15	-1.66188	7.92168	-14.7492	5.93e-39	2.46e-37
	HABP2	-1.1411	6.34196	-4.54539	8.55e-06	3.79e-05	-0.462698	6.46354	-2.79954	0.00534669	0.0136246		-0.281236	10.3257	-2.64427	0.00853894	0.0438627	-0.154388	10.2046	-0.945629	0.345381	0.577806		-1.71956	9.84479	-10.9585	4.05e-22	1.86e-20	-1.43238	9.31735	-9.87699	1.51e-20	1.33e-19
	HAL	-2.88473	4.73534	-10.3622	3.71e-21	6.95e-20	-2.22127	4.37883	-8.70772	6.62e-17	6.13e-16		-0.478486	9.49066	-2.39154	0.0172816	0.0692125	-0.286179	9.29818	-1.05132	0.29427	0.529731		-3.36099	10.4203	-12.6725	2.71e-27	2.66e-25	-2.45111	9.5775	-11.1033	7.07e-25	8.96e-24
	HAO2	-4.15559	4.84851	-13.0407	5.49e-30	2.09e-28	-3.29988	4.27179	-12.0638	4.37e-29	7.94e-28		-1.01949	9.02374	-6.1319	2.25e-09	5.31e-06	-0.958421	8.81356	-4.7236	4.14e-06	0.00235501		-3.52916	9.49241	-15.2967	2.58e-35	8.71e-33	-2.62289	8.58093	-14.9936	6.11e-40	2.7e-38
	HBB	-3.58883	6.30785	-13.9339	5e-33	2.45e-31	-3.50406	5.39674	-18.8995	1.64e-58	1.54e-56		-0.441778	10.3213	-2.96864	0.00318804	0.0230109	-0.163723	10.086	-1.01878	0.309432	0.544968		-2.28434	9.97673	-7.18426	1.37e-11	1.39e-10	-1.92936	9.26174	-11.1724	3.96e-25	5.13e-24
	HCLS1	-0.43709	3.35399	-3.18363	0.00163926	0.00509994	-0.287176	3.33115	-2.75982	0.00602904	0.0152329		-0.151332	7.89773	-1.56007	0.119606	0.24567	-0.0841617	7.83322	-0.722231	0.470924	0.67995		-1.44754	6.07606	-6.846	9.45e-11	8.48e-10	-1.29864	5.58194	-11.9971	3.48e-28	5.72e-27
	HGFAC	-5.14916	5.11962	-14.9629	1.47e-36	1.03e-34	-3.95075	4.49219	-13.2972	4.58e-34	1.08e-32		-0.77821	7.92681	-5.06105	6.61e-07	8.86e-05	-0.671332	7.73183	-3.49978	0.000564089	0.0199926		-2.84375	8.8925	-11.1561	1.04e-22	5.14e-21	-2.54262	7.92643	-13.8212	3.05e-35	9.16e-34
	HPGD	-2.74897	4.20463	-8.53511	1.39e-15	1.64e-14	-2.23447	3.79057	-7.99621	1.18e-14	9.48e-14		-0.631471	9.18849	-3.09842	0.00209585	0.0173385	-0.488115	8.99779	-1.8422	0.0667981	0.235229		-2.72502	9.22419	-9.81957	8.98e-19	2.64e-17	-1.89592	8.5902	-9.42688	4.98e-19	3.88e-18
	HS3ST3B1	-1.40583	2.63839	-9.39652	3.76e-18	5.53e-17	-1.12834	2.43571	-8.86526	2.01e-17	1.92e-16		-0.340955	9.1536	-2.88909	0.00409347	0.026998	-0.250124	9.04294	-1.76792	0.078468	0.257311		-1.2187	7.97258	-7.8541	2.56e-13	3.38e-12	-1.04008	7.58532	-10.0709	3.25e-21	3.03e-20
	HSD17B2	-0.306292	5.94803	-1.73533	0.083917	0.173973	-0.167341	5.95343	-1.2246	0.221392	0.369833		-0.409252	9.78147	-3.39639	0.00075771	0.0089487	-0.332415	9.6671	-1.95895	0.0513886	0.203287		-2.13645	10.6986	-12.3883	1.98e-26	1.69e-24	-1.50357	10.1923	-11.9264	6.42e-28	1.02e-26
	IDO2	-5.20629	-0.741073	-15.434	3.52e-38	2.9e-36	-4.11393	-1.45081	-14.477	5.2e-39	1.59e-37		-0.711865	5.56272	-4.81131	2.2e-06	0.000180913	-0.501263	5.31966	-3.36745	0.00089619	0.0251505		-3.00762	7.50154	-10.268	4.45e-20	1.55e-18	-2.66978	6.49024	-16.7638	3.46e-47	2.71e-45
	IFITM1	-0.659786	5.8841	-3.8769	0.000135348	0.00050555	-0.652856	5.71114	-4.82708	1.92e-06	7.75e-06		-0.162119	9.96715	-1.41909	0.156723	0.294535	-0.111249	9.91013	-0.767467	0.443631	0.658598		-1.56584	11.334	-7.82035	3.14e-13	4.07e-12	-1.19811	10.9111	-9.62469	1.08e-19	8.94e-19
	IGF1	-1.75617	3.05114	-8.80525	2.24e-16	2.84e-15	-1.48908	2.74773	-9.07376	4.08e-18	4.08e-17		-0.555454	8.97073	-3.44171	0.000644806	0.00802429	-0.357188	8.76161	-1.77278	0.0776559	0.255702		-1.98706	9.60354	-8.39299	9.2e-15	1.49e-13	-1.77467	8.92957	-11.5112	2.26e-26	3.2e-25
	IGFALS	-3.68266	3.84201	-13.3367	5.44e-31	2.25e-29	-3.65386	2.87034	-15.3913	6.13e-43	2.31e-41		-0.540704	7.20524	-5.2997	2.01e-07	4.11e-05	-0.353407	7.00494	-3.81123	0.000179742	0.0114187		-1.40098	5.56925	-7.32972	5.85e-12	6.27e-11	-1.29937	5.06809	-14.5203	4.95e-38	1.89e-36
	IL13RA2	-1.91373	-1.4939	-4.97353	1.22e-06	6.07e-06	-1.81102	-1.94344	-6.94075	1.43e-11	9.2e-11		-0.496642	5.26961	-3.6287	0.000325326	0.00498029	-0.228601	5.03059	-1.5498	0.122633	0.327977		-1.14717	5.14092	-5.2395	4.13e-07	2.08e-06	-0.994437	4.76808	-8.38619	1.11e-15	6.59e-15
	IL18R1	-1.82525	0.669331	-9.99158	5.46e-20	9.32e-19	-1.68761	0.265627	-12.6624	1.78e-31	3.63e-30		-0.189602	5.42998	-2.71559	0.00692918	0.0381481	-0.0875055	5.33886	-1.10418	0.270729	0.507043		-1.25915	6.34525	-11.5583	6.46e-24	3.71e-22	-1.10344	5.92958	-18.3744	7.23e-54	1.03e-51
	IL33	-1.15778	1.60572	-5.4471	1.23e-07	6.87e-07	-0.990624	1.40005	-6.49689	2.26e-10	1.32e-09		-0.349833	5.782	-3.18059	0.00159512	0.014556	-0.18718	5.62863	-1.50556	0.133623	0.3432		-1.50629	6.09593	-7.94226	1.5e-13	2.02e-12	-1.10278	5.71591	-11.2943	1.42e-25	1.92e-24
	INMT	-2.55808	2.1417	-12.9545	1.08e-29	3.96e-28	-2.43266	1.5333	-13.2444	7.55e-34	1.76e-32		-0.369604	6.70051	-3.8153	0.000159618	0.00307893	-0.292984	6.59307	-2.66159	0.00835406	0.0791416		-2.5879	7.42561	-11.3419	2.89e-23	1.5e-21	-2.52753	6.43113	-20.2441	1.21e-61	2.67e-59
	IRF8	-0.875186	2.30697	-5.43776	1.29e-07	7.18e-07	-0.727442	2.16501	-6.07201	2.77e-09	1.47e-08		-0.174218	8.31765	-2.18171	0.0297659	0.0987299	-0.0343522	8.20752	-0.374299	0.708544	0.845676		-1.76333	8.49489	-15.5445	4.55e-36	1.72e-33	-1.73353	7.81117	-20.6055	3.82e-63	9.75e-61
	ITGA9	-1.27187	0.832354	-8.29916	6.65e-15	7.41e-14	-1.20818	0.530702	-9.91866	4.98e-21	5.95e-20		-0.422214	7.02821	-3.83842	0.00014584	0.00292193	-0.255777	6.86023	-1.98104	0.0488387	0.198357		-2.40939	6.6487	-11.6843	2.7e-24	1.64e-22	-2.1116	5.85321	-19.3897	4.32e-58	8.1e-56
	IYD	-1.29902	1.14702	-5.55449	7.12e-08	4.1e-07	-0.534104	1.28078	-2.75292	0.00615531	0.0155252		-0.488243	5.41434	-4.40292	1.4e-05	0.000643038	-0.362812	5.25853	-2.95924	0.00342324	0.0495869		-0.239122	5.79685	-2.6504	0.00869409	0.0200796	-0.226168	5.70895	-4.21823	3.11e-05	7.53e-05
	JDP2	-0.708614	2.78602	-5.39263	1.61e-07	8.89e-07	-0.532591	2.70669	-5.5997	3.82e-08	1.82e-07		-0.279591	6.6278	-4.37391	1.59e-05	0.000697013	-0.20909	6.53934	-2.97035	0.00330657	0.0486822		-0.93431	6.25736	-7.551	1.58e-12	1.85e-11	-0.88029	5.91572	-14.5111	5.39e-38	2.05e-36
	KBTBD11	-3.24526	0.195137	-16.3124	3.33e-41	3.94e-39	-3.23359	-0.669774	-16.7422	7.31e-49	3.82e-47		-0.483651	6.08922	-4.49716	9.26e-06	0.000479711	-0.264043	5.8802	-2.45693	0.0147909	0.106321		-1.67359	6.70979	-10.5517	6.51e-21	2.55e-19	-1.58088	6.09563	-16.7285	4.84e-47	3.74e-45
	KCNMA1	-1.29715	1.79405	-7.70164	3.16e-13	3.05e-12	-1.25212	1.47382	-9.77768	1.57e-20	1.82e-19		-0.307189	7.51344	-3.28206	0.00112961	0.0116771	-0.2324	7.41778	-2.18371	0.0300463	0.152799		-0.845339	7.09033	-4.57158	8.55e-06	3.47e-05	-0.539058	6.92015	-4.50324	9.02e-06	2.31e-05
	KCNN2	-3.77264	0.54821	-15.3715	5.78e-38	4.68e-36	-3.69913	-0.419412	-18.3166	6.88e-56	5.45e-54		-0.97073	5.70311	-4.88193	1.57e-06	0.000146147	-0.44603	5.23546	-2.65387	0.00854137	0.0800616		-1.62953	5.54909	-5.19164	5.18e-07	2.57e-06	-1.49012	4.97762	-10.92	3.26e-24	3.88e-23
	KHK	-0.935378	7.51992	-6.76671	9.34e-11	7.22e-10	-0.586609	7.48869	-5.38598	1.19e-07	5.39e-07		-0.239489	9.79539	-2.60153	0.00965738	0.0475448	-0.175458	9.71753	-1.51696	0.130719	0.339364		-0.762555	8.95714	-5.23423	4.23e-07	2.13e-06	-0.715365	8.67997	-7.55677	3.36e-13	1.62e-12
	KLKB1	-1.03725	5.06889	-5.62764	4.9e-08	2.88e-07	-0.681548	5.01466	-5.6003	3.81e-08	1.82e-07		-0.530925	9.87674	-4.99667	9.05e-07	0.000106627	-0.44641	9.73706	-3.51481	0.000534711	0.0191846		-1.53575	10.0161	-10.0371	2.1e-19	6.77e-18	-1.33479	9.51507	-13.1232	1.69e-32	3.95e-31
	KMO	-2.22692	3.48709	-13.7821	1.65e-32	7.74e-31	-1.69283	3.22572	-10.1764	5.98e-22	7.5e-21		-0.539336	8.68208	-4.00311	7.57e-05	0.00190863	-0.389952	8.50376	-2.40041	0.0172133	0.114303		-2.62857	8.84116	-13.4475	1.16e-29	1.7e-27	-2.01222	8.13063	-14.814	3.25e-39	1.39e-37
	LARP1B	-0.867871	3.52816	-9.34855	5.27e-18	7.64e-17	-0.855787	3.30252	-11.3607	2.37e-26	3.73e-25		-0.209099	7.03073	-2.93253	0.00357356	0.0247287	-0.0765257	6.91879	-0.97123	0.332506	0.565459		-0.768215	7.56822	-5.66087	5.27e-08	3.09e-07	-0.60811	7.34975	-8.30984	1.9e-15	1.11e-14
	LCAT	-2.63034	6.09275	-16.3845	1.88e-41	2.29e-39	-2.14489	5.69223	-15.4175	4.72e-43	1.78e-41		-0.736193	8.53568	-6.23853	1.22e-09	4.74e-06	-0.608065	8.33573	-4.61366	6.73e-06	0.00290692		-1.95881	7.24356	-10.5437	6.88e-21	2.69e-19	-1.94244	6.475	-18.5392	1.49e-54	2.25e-52
	LPA	-3.43657	1.67132	-14.0701	1.71e-33	8.78e-32	-2.55339	1.3052	-12.5908	3.46e-31	6.96e-30		-0.809446	7.69279	-5.5114	6.73e-08	2.24e-05	-0.624912	7.44791	-4.08895	6.09e-05	0.00702351		-2.44234	8.08041	-8.7765	8.13e-16	1.55e-14	-2.21638	7.23308	-15.1881	9.93e-41	4.63e-39
	LPAL2	-3.08878	1.65046	-13.8579	9.09e-33	4.36e-31	-2.41179	1.24765	-14.1116	1.84e-37	5.17e-36		-0.393287	5.61357	-4.80033	2.31e-06	0.000188691	-0.299282	5.4921	-3.59327	0.000403356	0.0166836		-1.26031	5.41701	-6.47552	7.39e-10	5.82e-09	-0.975144	5.07074	-10.7462	1.37e-23	1.55e-22
	LRG1	-1.55888	7.52032	-7.88402	9.89e-14	9.98e-13	-1.19135	7.33335	-8.74058	5.17e-17	4.82e-16		-0.286082	10.332	-2.42896	0.0156228	0.0649101	-0.188515	10.2269	-1.363	0.174284	0.397658		-1.15637	11.4946	-7.71031	6.1e-13	7.63e-12	-0.941799	11.1515	-9.78989	2.99e-20	2.58e-19
	MAN1C1	-1.84514	2.99301	-10.2669	7.43e-21	1.36e-19	-1.46111	2.73951	-10.8529	1.97e-24	2.81e-23		-0.483721	7.47919	-4.49631	9.29e-06	0.000480478	-0.352102	7.32061	-2.85151	0.00476765	0.059842		-1.67404	7.18084	-10.1266	1.15e-19	3.86e-18	-1.35463	6.68886	-12.954	7.66e-32	1.73e-30
	MBL2	-2.3172	4.19137	-8.91583	1.05e-16	1.37e-15	-1.68801	3.96576	-8.5279	2.53e-16	2.25e-15		-0.514457	9.65983	-3.32561	0.000971497	0.010587	-0.374347	9.49111	-1.79182	0.074543	0.250276		-1.93812	10.8853	-9.40959	1.35e-17	3.29e-16	-1.50944	10.3475	-10.2507	7.72e-22	7.57e-21
	MCC	-2.13134	1.16283	-13.8801	7.63e-33	3.68e-31	-1.91823	0.724498	-13.0719	3.86e-33	8.65e-32		-0.512779	7.44135	-3.70891	0.0002404	0.00407736	-0.353138	7.26172	-2.14284	0.0332293	0.161513		-1.75573	7.05998	-14.2215	4.97e-32	1.07e-29	-1.2905	6.61429	-14.9606	8.3e-40	3.65e-38
	MEFV	-2.01771	-2.44426	-9.88115	1.21e-19	2.01e-18	-1.98272	-2.96451	-13.5523	4.03e-35	1.01e-33		-0.0905939	4.56092	-2.08629	0.0376437	0.115148	-0.0377682	4.51507	-0.876471	0.381735	0.608257		-0.0449779	4.19325	-0.970632	0.332924	0.450221	-0.0227849	4.18738	-0.971308	0.332037	0.410915
	MFAP4	-2.73145	2.74994	-9.11388	2.7e-17	3.69e-16	-2.57501	2.11453	-9.74199	2.09e-20	2.41e-19		-0.222359	6.07891	-2.66446	0.00805217	0.0422178	-0.13825	5.99248	-1.46546	0.144231	0.358174		-1.52959	6.14753	-7.13008	1.87e-11	1.87e-10	-1.52804	5.54132	-14.9	1.46e-39	6.35e-38
	MFSD2A	-4.30031	4.57292	-15.1672	2.92e-37	2.19e-35	-4.01824	3.59513	-16.3658	3.36e-47	1.61e-45		-0.653532	8.21542	-4.70769	3.56e-06	0.000253873	-0.519671	8.02638	-3.22456	0.00145458	0.0317544		-3.39534	8.3891	-15.604	3e-36	1.19e-33	-2.88923	7.31476	-18.2352	2.75e-53	3.77e-51
	MGLL	-0.841705	4.9198	-5.97967	7.7e-09	4.94e-08	-0.750635	4.75106	-6.80435	3.4e-11	2.12e-10		-0.226361	9.12506	-2.28259	0.023027	0.0834408	-0.0973547	9.0122	-0.785908	0.432772	0.649297		-1.41776	9.23544	-11.0868	1.68e-22	8.06e-21	-1.25756	8.75923	-11.9918	3.65e-28	5.94e-27
	MPDZ	-1.05274	3.65417	-6.66827	1.65e-10	1.25e-09	-0.651227	3.6247	-5.41636	1.01e-07	4.63e-07		-0.330286	9.57516	-3.39716	0.000755655	0.00893642	-0.268858	9.48319	-2.21526	0.0277725	0.147		-0.507354	9.91354	-4.65655	5.91e-06	2.47e-05	-0.428855	9.75456	-5.5904	4.44e-08	1.41e-07
	MS4A6A	-0.628594	4.34721	-3.27793	0.0011945	0.00380472	-0.502489	4.25786	-3.78	0.000178851	0.000571821		-0.331296	9.05291	-3.60709	0.000352614	0.00524112	-0.182706	8.91079	-1.74667	0.0820975	0.264228		-2.1823	8.74566	-11.2595	5.1e-23	2.58e-21	-1.94747	8.00631	-16.2286	5.55e-45	3.68e-43
	MS4A7	-0.262132	2.22393	-1.34247	0.180665	0.330319	-0.110099	2.24946	-0.813169	0.416569	0.626983		-0.333315	8.53791	-3.11918	0.00195723	0.016592	-0.242947	8.42882	-1.96169	0.0510659	0.202428		-1.46632	8.85696	-7.23373	1.02e-11	1.07e-10	-1.32165	8.35311	-11.1415	5.13e-25	6.59e-24
	MSRA	-0.913267	4.32397	-10.5504	9.32e-22	1.84e-20	-0.64609	4.24717	-8.57488	1.78e-16	1.61e-15		-0.285213	8.73297	-3.96407	8.86e-05	0.00211187	-0.200532	8.63542	-2.41114	0.0167285	0.112395		-1.08612	8.98268	-8.38634	9.59e-15	1.55e-13	-0.828836	8.69049	-10.9387	2.79e-24	3.35e-23
	MYOM2	-2.60972	1.21807	-13.574	8.46e-32	3.77e-30	-2.38267	0.659957	-14.9482	5.02e-41	1.71e-39		-0.245307	5.04291	-4.07817	5.57e-05	0.00156941	-0.184693	4.96601	-3.13917	0.00192779	0.0368093		-0.930046	5.34029	-5.85888	1.93e-08	1.21e-07	-0.882548	4.99682	-13.2236	6.85e-33	1.68e-31
	N4BP2L1	-1.49978	4.22361	-14.0669	1.75e-33	8.99e-32	-1.16317	4.03301	-13.886	1.63e-36	4.37e-35		-0.450727	9.51202	-4.93923	1.19e-06	0.000127032	-0.359436	9.38223	-3.67361	0.000300718	0.0144599		-1.47469	10.3227	-11.4187	1.7e-23	9.26e-22	-1.26233	9.85205	-14.3663	2.05e-37	7.36e-36
	NAMPT	-1.30309	5.98896	-7.14419	9.92e-12	8.43e-11	-1.29216	5.64562	-9.11358	3e-18	3.02e-17		-0.386182	10.2308	-3.11617	0.00197681	0.0166852	-0.277519	10.1021	-1.97235	0.0498292	0.200564		-1.08745	10.8569	-6.57447	4.29e-10	3.51e-09	-0.89401	10.5297	-9.05133	8.57e-18	6.01e-17
	NAPSB	-0.229288	0.9778	-1.07877	0.281734	0.470594	-0.018141	1.04948	-0.112031	0.910851	1		-0.292251	6.86876	-3.62336	0.000331875	0.00503228	-0.213799	6.77357	-2.31315	0.0216427	0.129517		-0.632438	5.52669	-5.5763	8.04e-08	4.54e-07	-0.613508	5.28591	-11.8143	1.69e-27	2.61e-26
	NAT1	-0.805271	1.86614	-4.73524	3.67e-06	1.71e-05	-0.75378	1.68221	-6.82967	2.9e-11	1.82e-10		-0.299532	7.48376	-3.45403	0.000616945	0.00776458	-0.201585	7.37613	-1.95722	0.051593	0.203691		-1.04957	8.11214	-7.01394	3.64e-11	3.48e-10	-0.760073	7.85184	-9.92438	1.04e-20	9.26e-20
	NDFIP2	-0.114929	3.12092	-1.07222	0.284659	0.472588	-0.110895	3.09258	-1.27312	0.203661	0.344129		-0.141914	8.20914	-1.83868	0.0667721	0.166787	-0.0552888	8.13509	-0.607313	0.544272	0.734701		-0.247876	8.608	-2.12964	0.0344445	0.0679971	-0.199549	8.53571	-3.0676	0.00231883	0.00448086
	NEU4	-2.45458	3.43911	-8.10405	2.39e-14	2.54e-13	-2.15356	2.9694	-7.15914	3.51e-12	2.35e-11		-0.130289	7.22234	-2.28052	0.0231511	0.0836029	-0.030454	7.14271	-0.500264	0.617392	0.786186		-0.107131	5.75211	-1.01377	0.31194	0.428279	-0.0475336	5.74176	-0.804002	0.421919	0.503025
	NGFR	-2.65111	1.98898	-13.2296	1.26e-30	5.04e-29	-2.58032	1.32109	-14.1886	8.69e-38	2.49e-36		-0.334715	5.65354	-4.67271	4.18e-06	0.000281106	-0.207795	5.52326	-2.78351	0.00584781	0.0662308		-0.950951	5.77811	-12.0236	2.54e-25	1.82e-23	-0.799282	5.48256	-17.136	1e-48	9.04e-47
	NNMT	-2.88985	9.39147	-11.0491	2.3e-23	5.16e-22	-2.56354	8.82073	-11.2795	4.84e-26	7.47e-25		-0.318536	5.84328	-3.23351	0.00133384	0.013048	-0.208227	5.7253	-1.90151	0.0585488	0.218327		-2.27787	12.8002	-12.8361	8.58e-28	8.98e-26	-1.91003	12.0947	-11.6713	5.77e-27	8.52e-26
	NR0B2	-0.761148	5.3355	-3.69516	0.000270108	0.00096239	-0.408332	5.35366	-2.4802	0.0135104	0.0319304		-0.251402	8.70996	-2.62566	0.00901076	0.0454259	-0.151359	8.6094	-1.3724	0.171344	0.394501		-1.44067	9.00342	-7.70209	6.41e-13	7.99e-12	-0.941879	8.70087	-7.37419	1.12e-12	5.17e-12
	NR4A1	-1.75072	4.09057	-7.60119	5.94e-13	5.61e-12	-1.57851	3.72872	-9.19719	1.57e-18	1.61e-17		-0.191354	7.47564	-2.56874	0.0106025	0.0506904	-0.0926175	7.38615	-1.30273	0.194037	0.421118		-1.32071	9.22658	-7.09467	2.29e-11	2.26e-10	-1.15842	8.79002	-12.0221	2.81e-28	4.65e-27
	NR4A3	-1.19408	-1.11493	-4.03611	7.23e-05	0.000281718	-0.897048	-1.24836	-4.23848	2.75e-05	9.74e-05		-0.288389	6.25763	-3.13384	0.00186447	0.0161072	-0.16255	6.13593	-1.89007	0.0600695	0.221406		-2.45963	6.93657	-8.59332	2.61e-15	4.58e-14	-2.1425	6.13159	-16.3452	1.84e-45	1.26e-43
	OAT	-1.49471	4.14508	-6.60891	2.33e-10	1.74e-09	-1.35792	3.82969	-6.82296	3.02e-11	1.89e-10		-0.562986	9.66658	-3.14848	0.00177595	0.0155937	-0.260263	9.39628	-1.19846	0.232034	0.464645		-1.88642	9.73074	-8.2946	1.7e-14	2.65e-13	-1.78842	9.03497	-10.8233	7.25e-24	8.41e-23
	OIT3	-2.48663	2.64999	-10.91	6.51e-23	1.4e-21	-2.33041	2.08024	-14.7883	2.44e-40	7.97e-39		-0.993151	6.99095	-6.62756	1.22e-10	2.85e-06	-0.731389	6.67022	-5.11174	6.95e-07	0.0011443		-2.3312	6.52369	-10.4563	1.24e-20	4.71e-19	-2.2905	5.62048	-23.4848	5.45e-75	3.19e-72
	P2RY13	-0.333128	-1.12544	-1.53264	0.126631	0.248957	-0.25924	-1.16833	-1.69613	0.0905813	0.174579		-0.318612	5.55373	-2.88722	0.00411728	0.0271164	-0.193554	5.42728	-1.65236	0.0998955	0.293541		-0.589233	4.82523	-5.087	8.46e-07	4.07e-06	-0.580056	4.59634	-9.8658	1.65e-20	1.45e-19
	PALM2	-1.96313	-1.34526	-10.1796	1.4e-20	2.51e-19	-1.61483	-1.65303	-11.5724	3.63e-27	5.95e-26		-0.338264	6.40727	-3.4501	0.000625713	0.00785797	-0.216786	6.2795	-1.93097	0.054779	0.210704		-1.18134	6.441	-7.88019	2.18e-13	2.91e-12	-1.14307	5.99282	-13.8962	1.54e-35	4.75e-34
	PALM3	-1.63185	3.41569	-8.11425	2.23e-14	2.38e-13	-1.54557	3.03154	-9.4792	1.71e-19	1.86e-18		-0.204014	7.4062	-2.47221	0.0138817	0.0600646	-0.103178	7.31333	-1.04301	0.298094	0.533991		-0.701078	6.3813	-5.44243	1.55e-07	8.37e-07	-0.530671	6.19504	-7.02953	1.02e-11	4.38e-11
	PBLD	-1.34897	5.34997	-8.24797	9.31e-15	1.02e-13	-1.1249	5.12885	-9.16133	2.07e-18	2.11e-17		-0.410646	10.8336	-3.59296	0.000371612	0.00541116	-0.267392	10.6809	-1.79925	0.0733573	0.248119		-1.14837	11.9087	-9.1171	9.08e-17	2.02e-15	-1.02446	11.5198	-10.9208	3.23e-24	3.86e-23
	PCDH9	-2.8774	-2.81952	-12.0371	1.29e-26	3.69e-25	-2.73862	-3.50531	-12.3991	2.03e-30	3.95e-29		-0.283615	5.4722	-2.92872	0.00361655	0.0248869	-0.0782955	5.30574	-0.770903	0.441596	0.656915		-2.39932	7.7815	-14.0052	2.28e-31	4.54e-29	-2.12535	6.97715	-17.2347	3.91e-49	3.68e-47
	PDE4B	-0.25174	0.636978	-1.46136	0.145175	0.279165	-0.247457	0.572017	-1.69055	0.0916437	0.176325		-0.208116	6.76878	-1.96994	0.0495987	0.137587	-0.0844325	6.6621	-0.684815	0.494185	0.696705		-1.65254	6.64993	-7.57934	1.34e-12	1.58e-11	-1.39477	6.13321	-11.5212	2.08e-26	2.95e-25
	PDZRN4	-3.58008	-4.15166	-13.1272	2.8e-30	1.09e-28	-3.4379	-5.02417	-13.2565	6.73e-34	1.57e-32		-0.134226	3.22657	-2.52036	0.0121477	0.0552235	-0.039563	3.14923	-0.741752	0.459033	0.670263		-0.21464	4.15855	-4.64752	6.15e-06	2.56e-05	-0.202439	4.07995	-8.6332	1.87e-16	1.19e-15
	PGM1	-0.412725	6.06272	-3.86373	0.000142425	0.000530259	-0.295522	6.02578	-3.70527	0.000238558	0.000749222		-0.234049	10.7255	-3.06574	0.00233249	0.0186169	-0.168198	10.6475	-1.84357	0.0665981	0.234932		-0.882244	9.61705	-5.12534	7.07e-07	3.43e-06	-0.740264	9.34355	-7.93909	2.53e-14	1.34e-13
	PHYHD1	-1.96049	4.33147	-10.1886	1.31e-20	2.35e-19	-1.80429	3.90313	-10.0129	2.3e-21	2.79e-20		-0.354307	7.34411	-3.956	9.15e-05	0.00214305	-0.260154	7.22925	-2.27372	0.0239528	0.136745		-0.554179	7.2263	-5.9696	1.09e-08	7.15e-08	-0.473389	7.04997	-7.96305	2.15e-14	1.14e-13
	PLA2G2A	-3.04898	6.02421	-6.31959	1.2e-09	8.32e-09	-2.3873	5.62243	-5.71483	2.05e-08	1.01e-07		-0.0994436	9.31528	-0.393507	0.694174	0.793492	-0.0383643	9.26317	-0.123793	0.901593	0.955399		-1.6877	8.63204	-4.2987	2.7e-05	0.000100329	-1.14408	8.25565	-4.59367	6e-06	1.56e-05
	PLD1	-0.223973	2.52726	-1.61355	0.107891	0.21642	-0.141879	2.51889	-1.20795	0.227726	0.379192		-0.207197	7.40322	-2.35337	0.0191323	0.074228	-0.111045	7.31248	-1.00077	0.318041	0.552513		-1.40997	7.90544	-9.95689	3.59e-19	1.12e-17	-0.916111	7.61241	-9.23451	2.16e-18	1.59e-17
	PNPLA7	-1.95375	1.69751	-13.6311	5.4e-32	2.44e-30	-1.66201	1.35655	-15.8417	6.7e-45	2.82e-43		-0.213909	5.72834	-4.23381	2.91e-05	0.0010258	-0.146659	5.65303	-2.80842	0.00542862	0.0638109		-0.320227	5.60784	-4.28333	2.88e-05	0.000106622	-0.317279	5.48234	-8.37879	1.17e-15	6.93e-15
	PPAP2B	-0.611681	4.89706	-4.60064	6.71e-06	3.01e-05	-0.595558	4.74283	-5.61627	3.5e-08	1.68e-07		-0.377798	10.728	-4.85439	1.79e-06	0.000156452	-0.309491	10.6239	-3.65424	0.000322925	0.0147538		-1.40964	10.6544	-11.5841	5.4e-24	3.14e-22	-1.03315	10.2982	-14.8059	3.5e-39	1.49e-37
	PRG4	-1.88428	4.88282	-7.65613	4.21e-13	4.01e-12	-1.4235	4.66725	-6.28225	8.15e-10	4.53e-09		-0.634141	6.21365	-4.31187	2.08e-05	0.000829095	-0.543142	6.05252	-3.00846	0.00293324	0.045516		-2.281	11.0946	-10.6798	2.72e-21	1.14e-19	-1.58042	10.5674	-9.02392	1.05e-17	7.35e-17
	PRICKLE2	-1.00419	-0.946903	-5.58597	6.07e-08	3.53e-07	-0.951974	-1.18385	-6.18434	1.45e-09	7.84e-09		-0.0974495	5.28536	-1.34557	0.179274	0.321603	-0.0248569	5.22699	-0.272895	0.785191	0.892295		-1.15888	6.1698	-7.36511	4.75e-12	5.2e-11	-1.03423	5.77715	-11.6313	8.12e-27	1.19e-25
	PRKAR2B	-2.13832	-1.15575	-11.9979	1.75e-26	4.93e-25	-2.05679	-1.67903	-12.5325	5.94e-31	1.18e-29		-0.253507	5.25955	-2.4015	0.0168256	0.0681588	-0.0414336	5.0944	-0.362485	0.717339	0.851266		-0.705676	4.77958	-7.70171	6.42e-13	8.01e-12	-0.62852	4.54116	-13.4639	7.83e-34	2.06e-32
	PROZ	-2.81193	3.874	-11.8296	6.32e-26	1.72e-24	-1.952	3.66109	-10.7541	4.6e-24	6.45e-23		-0.393451	7.62284	-3.81955	0.000156992	0.00304088	-0.294726	7.49863	-2.50787	0.012872	0.0987637		-1.7453	8.77782	-7.97714	1.21e-13	1.66e-12	-1.44703	8.24614	-10.4177	2.01e-22	2.07e-21
	PTGER2	-1.2654	-1.50733	-6.56078	3.07e-10	2.26e-09	-0.940577	-1.64238	-6.70792	6.2e-11	3.79e-10		-0.0877887	4.00696	-1.80098	0.0725291	0.176505	-0.0145605	3.94989	-0.284287	0.776459	0.887551		-0.842304	5.26042	-6.90007	6.96e-11	6.35e-10	-0.743794	4.9793	-13.0962	2.15e-32	4.99e-31
	RCAN1	-1.68349	5.04711	-14.075	1.64e-33	8.46e-32	-1.51139	4.70326	-15.9775	1.71e-45	7.46e-44		-0.562343	9.84862	-5.70002	2.47e-08	1.51e-05	-0.461593	9.69423	-4.44885	1.37e-05	0.00371463		-1.69358	9.96338	-11.7983	1.22e-24	7.76e-23	-1.55022	9.36863	-17.8347	1.27e-51	1.47e-49
	RCBTB2	-0.630448	1.19736	-6.67839	1.56e-10	1.18e-09	-0.627207	1.02995	-8.22197	2.36e-15	1.97e-14		-0.111185	7.30885	-1.79353	0.0737136	0.178512	-0.053019	7.25639	-0.715941	0.474791	0.68249		-1.01382	6.08611	-10.5887	5.06e-21	2.03e-19	-0.764078	5.81855	-13.4876	6.32e-34	1.68e-32
	RNF125	-1.21403	0.718546	-7.62566	5.1e-13	4.84e-12	-1.04556	0.498595	-8.28856	1.46e-15	1.24e-14		-0.37497	7.21076	-3.49856	0.000525364	0.00694952	-0.272155	7.08738	-2.26904	0.0242408	0.137427		-1.15856	7.7719	-8.23316	2.49e-14	3.77e-13	-1.1161	7.33501	-12.4404	7.26e-30	1.38e-28
	RNF152	-1.50519	2.30409	-11.9284	2.97e-26	8.27e-25	-1.37761	1.98006	-13.3091	4.09e-34	9.64e-33		-0.227275	4.06186	-3.81275	0.000161209	0.0031	-0.150283	3.97867	-2.94783	0.00354705	0.0506748		-1.24052	6.77336	-7.17958	1.4e-11	1.43e-10	-1.15096	6.32937	-12.161	8.38e-29	1.44e-27
	RSPO3	-5.15748	-1.21278	-17.3552	8.75e-45	1.69e-42	-4.77343	-2.35658	-18.8402	3.03e-58	2.81e-56		-0.488983	5.34102	-5.0557	6.79e-07	9e-05	-0.237438	5.11277	-2.57202	0.0107726	0.090295		-1.95192	5.81328	-16.2688	2.89e-38	1.44e-35	-1.86507	5.0855	-28.2154	8.95e-94	2.22e-90
	SAMD5	-3.05994	0.144292	-11.6291	2.91e-25	7.55e-24	-2.74541	-0.479604	-12.5418	5.45e-31	1.08e-29		-0.239518	6.66063	-1.94827	0.0521462	0.142326	-0.00381476	6.48433	-0.0252197	0.979903	0.990979		-1.67622	7.05033	-10.5344	7.32e-21	2.86e-19	-1.22105	6.63076	-9.3416	9.57e-19	7.25e-18
	SAMSN1	-0.300776	0.429798	-1.49761	0.1355	0.263082	-0.28037	0.361837	-1.94772	0.0520949	0.107905		-0.155006	6.49919	-1.14043	0.254852	0.408441	-0.0606924	6.41848	-0.373781	0.708929	0.845718		-1.83671	7.05292	-7.02189	3.48e-11	3.34e-10	-1.74649	6.37268	-12.8434	2.05e-31	4.41e-30
	SARDH	-0.97249	5.01465	-5.97598	7.86e-09	5.03e-08	-0.506766	5.04729	-4.63373	4.76e-06	1.84e-05		-0.397931	7.63062	-5.13567	4.58e-07	7.16e-05	-0.319349	7.51719	-4.03376	7.58e-05	0.00775101		-0.706127	8.44113	-4.61803	6.99e-06	2.89e-05	-0.683495	8.1731	-7.11557	5.93e-12	2.58e-11
	SATB1	-1.83701	1.54484	-12.3302	1.36e-27	4.18e-26	-1.54573	1.23497	-11.3493	2.62e-26	4.11e-25		-0.277335	8.05676	-2.98844	0.00299321	0.0220413	-0.191229	7.95974	-1.61234	0.108329	0.307004		-0.876468	8.39322	-7.14457	1.72e-11	1.73e-10	-0.868731	8.04955	-9.11788	5.2e-18	3.71e-17
	SCG5	-0.790053	2.12771	-3.79275	0.000186987	0.00068408	-0.359094	2.18743	-2.37932	0.0177777	0.0409678		-0.146765	6.12105	-1.2711	0.204499	0.352176	-0.0261884	6.02669	-0.189185	0.850123	0.928649		-0.355711	5.55728	-2.23052	0.0268427	0.0547086	-0.216421	5.49129	-2.41257	0.0163324	0.0275789
	SDHB	-0.162042	6.72054	-2.09342	0.0373217	0.0864274	-0.0488338	6.74846	-0.849256	0.396209	0.600613		-0.197811	9.43144	-2.81537	0.00513559	0.0313362	-0.139382	9.36395	-1.66821	0.0967042	0.289081		-0.621177	10.4733	-6.02966	7.99e-09	5.35e-08	-0.53413	10.2737	-9.2475	1.96e-18	1.45e-17
	SDS	-3.54783	6.86867	-11.2257	6.13e-24	1.43e-22	-2.18571	6.77502	-7.54089	2.77e-13	2.01e-12		-0.760671	9.8809	-3.85434	0.00013702	0.00280548	-0.708432	9.72026	-2.99862	0.0030257	0.046392		-3.2177	11.2864	-11.5944	5.03e-24	2.93e-22	-2.55612	10.3665	-10.8005	8.76e-24	1.01e-22
	SEC24B	-0.602752	2.98914	-5.74082	2.73e-08	1.65e-07	-0.573723	2.84546	-6.57738	1.38e-10	8.22e-10		-0.271676	9.34388	-3.69129	0.00025704	0.00426954	-0.191695	9.25135	-2.36144	0.0190817	0.121222		-0.599982	9.05923	-5.79575	2.67e-08	1.64e-07	-0.548439	8.84893	-9.51706	2.49e-19	1.98e-18
	SELE	-2.42922	-0.645402	-10.7973	1.5e-22	3.14e-21	-2.07193	-1.07278	-10.4703	5.13e-23	6.78e-22		-0.311383	4.65378	-2.48132	0.0135378	0.0591722	-0.259028	4.57026	-1.85629	0.0647557	0.231266		-0.959101	5.18676	-3.78363	0.000205083	0.000654963	-0.701859	4.94497	-5.67713	2.8e-08	9.05e-08
	SELL	-0.312216	0.535342	-2.09865	0.0368536	0.0854922	-0.154812	0.550798	-1.17645	0.240064	0.396982		-0.181968	6.15249	-1.87038	0.062229	0.159741	-0.109151	6.07947	-0.980847	0.327751	0.561727		-1.14743	5.51095	-5.53	1.01e-07	5.62e-07	-0.961958	5.15567	-9.31572	1.17e-18	8.77e-18
	SERPINA4	-0.925787	6.24924	-3.79664	0.000184235	0.00067473	-0.201365	6.45775	-1.11746	0.26442	0.431281		-0.501303	9.88821	-4.38288	1.53e-05	0.000679218	-0.437514	9.7655	-2.93371	0.00370604	0.0520968		-1.19869	10.1855	-8.24035	2.38e-14	3.61e-13	-1.15068	9.73571	-11.2236	2.58e-25	3.4e-24
	SERTAD1	-0.0896401	2.63251	-0.637095	0.524647	0.757818	-0.0296537	2.64629	-0.322847	0.746967	0.974404		-0.154563	7.33057	-2.24538	0.0253395	0.0885439	-0.0779581	7.26009	-1.05666	0.291831	0.527416		-1.45641	7.06778	-8.50183	4.64e-15	7.85e-14	-1.30899	6.56934	-16.2741	3.61e-45	2.44e-43
	SGK1	-0.907052	4.73814	-4.88599	1.84e-06	8.92e-06	-0.759766	4.58733	-5.34885	1.44e-07	6.48e-07		-0.268348	9.76257	-2.28184	0.0230721	0.0834725	-0.195897	9.67492	-1.4354	0.152602	0.368906		-1.42808	9.79318	-7.1546	1.62e-11	1.64e-10	-1.21549	9.34116	-10.3494	3.48e-22	3.52e-21
	SHBG	-1.4086	3.58608	-5.66112	4.12e-08	2.44e-07	-0.736784	3.6316	-3.70032	0.000243115	0.000762798		-0.457718	7.31014	-4.95715	1.1e-06	0.000122145	-0.354897	7.17254	-3.68152	0.000292069	0.0141608		-1.78494	7.01429	-11.3529	2.68e-23	1.41e-21	-1.51197	6.45323	-15.6146	1.82e-42	9.76e-41
	SHMT1	-1.25482	6.78668	-9.324	6.25e-18	9.02e-17	-0.862483	6.6971	-7.78093	5.35e-14	4.08e-13		-0.157907	5.11354	-3.09076	0.00214928	0.0176081	-0.0933571	5.0494	-1.75735	0.0802559	0.260639		-0.809536	10.7303	-4.74597	3.99e-06	1.72e-05	-0.726605	10.4538	-7.20999	3.24e-12	1.44e-11
	SLC16A4	-1.37709	0.0201829	-6.61105	2.3e-10	1.72e-09	-1.08603	-0.166204	-5.82199	1.13e-08	5.7e-08		-0.346371	5.38621	-2.75319	0.00619586	0.0352759	-0.0901042	5.17975	-0.659899	0.510012	0.708483		-0.772414	5.41949	-4.25904	3.18e-05	0.0001169	-0.645349	5.18152	-6.02446	4.14e-09	1.45e-08
	SLC17A2	-1.64065	3.47009	-6.37483	8.8e-10	6.19e-09	-0.959041	3.45943	-5.48366	7.1e-08	3.3e-07		-0.281576	8.73581	-2.41214	0.0163504	0.0668609	-0.137203	8.60465	-0.883241	0.378075	0.605528		-0.675075	6.59855	-4.55672	9.11e-06	3.68e-05	-0.317452	6.52365	-3.5549	0.000427799	0.000912093
	SLC19A2	-0.256673	2.98666	-2.25884	0.0247577	0.0597782	-0.0995476	3.01687	-1.05358	0.292664	0.462417		-0.178227	8.60857	-2.02446	0.0436482	0.12686	-0.100324	8.53328	-1.02559	0.306219	0.541872		-0.545567	8.47026	-3.76563	0.000219363	0.00069654	-0.415317	8.32404	-4.92381	1.29e-06	3.57e-06
	SLC22A1	-4.37371	7.0602	-15.0802	5.81e-37	4.21e-35	-3.13225	6.66838	-12.1893	1.39e-29	2.58e-28		-1.13909	9.78459	-5.91917	7.44e-09	8.68e-06	-1.05732	9.542	-4.12168	5.34e-05	0.00687793		-2.8151	11.7321	-12.6445	3.29e-27	3.16e-25	-2.71506	10.6689	-13.6313	1.72e-34	4.82e-33
	SLC23A2	-0.890854	3.52332	-6.02778	5.95e-09	3.86e-08	-0.783506	3.35164	-6.86367	2.34e-11	1.48e-10		-0.20513	8.59981	-2.0937	0.0369743	0.113727	-0.130542	8.52179	-1.17432	0.241543	0.47448		-0.613939	8.8802	-3.46043	0.000661356	0.00192512	-0.583834	8.65279	-5.9921	4.97e-09	1.73e-08
	SLC2A9	-1.25202	2.62284	-6.69365	1.43e-10	1.09e-09	-0.47099	2.7794	-2.95643	0.00328262	0.00868059		-0.177766	6.86195	-2.249	0.0251061	0.0881245	-0.11325	6.79441	-1.17107	0.242844	0.475952		-1.3884	7.14341	-7.84797	2.65e-13	3.5e-12	-1.19925	6.69449	-9.50548	2.72e-19	2.16e-18
	SLC45A3	-1.29283	2.19348	-8.49667	1.79e-15	2.11e-14	-1.03728	2.00733	-8.5512	2.13e-16	1.91e-15		-0.18991	6.5756	-2.84775	0.00465128	0.0294499	-0.138084	6.51325	-1.82179	0.0698521	0.241265		-0.309864	4.87378	-4.02208	8.22e-05	0.000282044	-0.162845	4.83015	-3.39932	0.000750083	0.00155053
	SLC46A3	-1.94624	3.80663	-11.3831	1.87e-24	4.57e-23	-1.29648	3.69373	-8.44186	4.76e-16	4.17e-15		-0.425585	8.90627	-3.94928	9.4e-05	0.00217425	-0.365185	8.79852	-2.61607	0.00951409	0.084754		-0.852568	8.64912	-4.7591	3.76e-06	1.63e-05	-0.628504	8.43169	-5.06953	6.35e-07	1.82e-06
	SLC7A2	-1.86794	4.81564	-12.4129	7.18e-28	2.26e-26	-1.72681	4.40266	-12.5581	4.68e-31	9.35e-30		-0.500655	10.197	-4.07661	5.61e-05	0.00157763	-0.386189	10.0454	-2.6664	0.00823929	0.0786526		-1.58318	11.5085	-9.58866	4.15e-18	1.09e-16	-1.50969	10.9199	-12.6142	1.57e-30	3.13e-29
	SLITRK3	-5.97119	-2.77938	-15.3994	4.63e-38	3.77e-36	-5.30424	-3.96329	-15.724	2.19e-44	8.93e-43		-0.347708	3.86871	-3.79744	0.000171086	0.00323069	-0.234845	3.74425	-3.12418	0.00202424	0.0378824		-0.815211	4.54805	-3.29158	0.00118092	0.00327731	-0.178652	4.56808	-1.20026	0.230815	0.301044
	SLITRK6	-4.49317	-5.0199	-14.802	5.26e-36	3.45e-34	-4.44506	-6.19723	-18.2537	1.32e-55	1.03e-53		-0.175045	4.09765	-3.24788	0.00127009	0.0126203	-0.0647038	4.00431	-1.31163	0.191018	0.41764		-0.317631	4.15237	-4.99481	1.3e-06	6.02e-06	-0.300492	4.03557	-8.90311	2.58e-17	1.75e-16
	SOCS2	-1.05954	2.84383	-4.92225	1.56e-06	7.61e-06	-0.591898	2.85428	-3.62783	0.000319943	0.000986729		-0.747512	9.09125	-5.18165	3.64e-07	6.28e-05	-0.626542	8.89345	-4.33446	2.23e-05	0.00444118		-2.92452	9.43807	-14.3765	1.67e-32	3.9e-30	-2.34712	8.58906	-17.3845	9.35e-50	9.44e-48
	SRGN	-0.0229238	4.34633	-0.132765	0.894486	1	-0.021983	4.34076	-0.174931	0.861215	1		-0.186271	10.3663	-1.81807	0.0698701	0.172012	-0.0913014	10.2798	-0.716082	0.474704	0.68249		-2.2963	9.83118	-8.57882	2.86e-15	4.99e-14	-1.86384	9.15326	-12.4003	1.03e-29	1.93e-28
	ST3GAL6	-1.4147	3.71513	-11.0462	2.36e-23	5.27e-22	-1.15503	3.49882	-10.6767	8.92e-24	1.23e-22		-0.514507	7.90319	-4.7642	2.74e-06	0.000208647	-0.454587	7.78043	-3.91152	0.000122401	0.00981972		-0.860923	7.67696	-5.163	5.93e-07	2.91e-06	-0.725217	7.40853	-7.46469	6.18e-13	2.91e-12
	STAB2	-6.04814	-0.552216	-20.8938	1.01e-56	1.12e-53	-5.99104	-2.14182	-22.5596	4.68e-75	1.53e-72		-0.49477	5.90041	-5.99457	4.89e-09	8.15e-06	-0.35835	5.73718	-4.96815	1.36e-06	0.00142828		-1.76075	5.86055	-12.5048	8.77e-27	8.04e-25	-1.71025	5.18902	-25.5044	3.93e-83	5.21e-80
	STEAP3	-1.80179	5.31048	-14.6292	2.06e-35	1.27e-33	-1.7581	4.85376	-14.0875	2.32e-37	6.5e-36		-0.410525	8.97285	-4.15194	4.1e-05	0.00126095	-0.353143	8.86942	-2.8477	0.00482291	0.0600553		-1.45302	9.56592	-9.36545	1.8e-17	4.33e-16	-1.23003	9.10961	-11.9447	5.48e-28	8.77e-27
	STEAP4	-3.01591	1.06719	-14.8717	3.03e-36	2.05e-34	-2.52113	0.568923	-14.2425	5.14e-38	1.48e-36		-0.587906	7.62042	-4.64089	4.84e-06	0.000308351	-0.507076	7.47306	-3.53263	0.000501772	0.0184646		-2.93164	8.70468	-14.7331	1.36e-33	3.8e-31	-2.47355	7.78844	-18.8592	6.96e-56	1.16e-53
	SUCNR1	-0.358525	-0.938938	-1.79468	0.0739155	0.15531	-0.189417	-0.928541	-1.29998	0.194302	0.330229		-0.164938	5.90391	-1.73109	0.0842788	0.195355	-0.0539196	5.81192	-0.517399	0.6054	0.777795		-0.205026	5.58129	-1.63891	0.102832	0.17453	-0.200821	5.5022	-2.43615	0.0153216	0.0259779
	SYNE1	-0.953512	2.61667	-8.99304	6.2e-17	8.24e-16	-0.869447	2.41346	-9.73792	2.16e-20	2.48e-19		-0.325238	7.27762	-4.12407	4.61e-05	0.00137823	-0.231296	7.16787	-2.56157	0.0110921	0.092024		-1.28911	8.05972	-12.4348	1.43e-26	1.24e-24	-1.20069	7.59584	-15.6007	2.07e-42	1.11e-40
	SYNPO2	-1.32383	0.323171	-8.45993	2.29e-15	2.66e-14	-1.22823	0.0276957	-9.18853	1.68e-18	1.71e-17		-0.231564	6.69071	-2.24076	0.0256406	0.0893685	-0.0676891	6.55696	-0.552091	0.58145	0.761414		-1.00013	6.94682	-5.28783	3.28e-07	1.68e-06	-0.608096	6.76149	-5.47434	8.18e-08	2.54e-07
	TCTEX1D1	-2.74437	-0.979982	-10.7828	1.68e-22	3.48e-21	-2.27572	-1.42176	-10.6021	1.68e-23	2.29e-22		-0.199453	3.85598	-2.75566	0.0061501	0.0351535	-0.0283338	3.72359	-0.440087	0.660309	0.815637		-0.554	4.87691	-4.48526	1.24e-05	4.88e-05	-0.552015	4.65811	-10.2982	5.27e-22	5.26e-21
	TGDS	-0.587104	2.79138	-5.04964	8.55e-07	4.33e-06	-0.49814	2.68974	-5.36847	1.3e-07	5.88e-07		-0.236388	7.88374	-2.97249	0.00314925	0.0228157	-0.120628	7.77675	-1.34486	0.180063	0.404723		-0.941693	8.05179	-5.24027	4.11e-07	2.08e-06	-0.694395	7.81153	-7.62172	2.18e-13	1.07e-12
	TGFBR3	-0.81643	1.72199	-5.27383	2.9e-07	1.56e-06	-0.711608	1.56872	-5.99557	4.28e-09	2.23e-08		-0.232358	8.49953	-2.59864	0.00973752	0.0478182	-0.123139	8.39698	-1.14699	0.252638	0.487365		-1.30897	9.55268	-9.00187	1.91e-16	4.05e-15	-0.872067	9.269	-10.3905	2.5e-22	2.55e-21
	THBD	-0.734914	1.14825	-3.87065	0.000138661	0.000517134	-0.585344	1.04515	-4.23133	2.84e-05	0.000100206		-0.222187	6.60297	-1.95508	0.0513334	0.14094	-0.14244	6.51907	-1.11749	0.265012	0.500675		-2.25033	7.38985	-10.5193	8.12e-21	3.15e-19	-1.83458	6.72115	-17.1574	8.16e-49	7.45e-47
	THRSP	-4.07398	4.15252	-9.08439	3.3e-17	4.48e-16	-3.30251	3.54454	-9.48819	1.59e-19	1.74e-18		-1.03938	8.85774	-4.92915	1.25e-06	0.000128655	-0.920547	8.61102	-3.57132	0.000436674	0.0171731		-2.70617	8.31578	-9.0315	1.58e-16	3.38e-15	-2.07575	7.58203	-10.7869	9.8e-24	1.13e-22
	TIAM1	-1.19104	0.0573614	-9.15481	2.03e-17	2.8e-16	-1.02986	-0.161018	-8.1335	4.46e-15	3.66e-14		-0.3025	6.64723	-3.46107	0.000601544	0.00766172	-0.248104	6.56407	-2.19443	0.0292561	0.150825		-1.29054	6.9943	-11.9522	4.18e-25	2.89e-23	-1.11459	6.57708	-12.3879	1.15e-29	2.15e-28
	TIMD4	-2.86204	-1.19379	-7.77095	2.03e-13	2e-12	-2.65339	-1.83134	-9.34348	5e-19	5.28e-18		-0.563291	4.88592	-4.49007	9.55e-06	0.000487517	-0.353196	4.66867	-3.01243	0.00289668	0.0452604		-0.451882	4.39645	-3.92332	0.000120656	0.000401918	-0.413027	4.23809	-8.34545	1.48e-15	8.72e-15
	TLR2	-1.31947	0.530173	-6.66675	1.67e-10	1.26e-09	-1.23315	0.230012	-7.84754	3.36e-14	2.61e-13		-0.096706	6.91151	-1.22994	0.21951	0.369457	-0.0135375	6.84721	-0.151806	0.87948	0.94416		-1.37156	7.0124	-8.54567	3.52e-15	6.07e-14	-1.1959	6.56287	-11.8209	1.6e-27	2.47e-26
	TLR4	-0.729476	0.527652	-4.66118	5.12e-06	2.34e-05	-0.667285	0.370842	-5.83431	1.06e-08	5.33e-08		-0.189693	5.73473	-3.1488	0.00177406	0.0155882	-0.137655	5.6723	-2.06517	0.0400846	0.178925		-1.3005	6.61176	-10.228	5.82e-20	1.99e-18	-1.11935	6.19341	-14.8573	2.17e-39	9.37e-38
	TMEM27	-2.63995	1.77988	-13.3067	6.88e-31	2.81e-29	-2.41463	1.21255	-12.8509	3.07e-32	6.54e-31		-0.605552	6.75069	-3.83929	0.000145345	0.00291704	-0.242076	6.43823	-1.29925	0.195224	0.422654		-3.28751	8.21515	-19.011	2.02e-46	5.74e-43	-2.77143	7.18898	-19.7352	1.58e-59	3.2e-57
	TMEM47	-0.838669	1.91887	-5.96457	8.35e-09	5.33e-08	-0.800651	1.71745	-5.95059	5.52e-09	2.86e-08		-0.364768	8.62351	-3.25263	0.00124963	0.0124861	-0.310028	8.52945	-2.07061	0.0395686	0.177881		-1.24824	8.89625	-8.83064	5.75e-16	1.13e-14	-1.07837	8.49254	-9.4434	4.39e-19	3.43e-18
	TPD52L1	-0.67311	4.54593	-4.79995	2.74e-06	1.29e-05	-0.608089	4.40605	-5.44058	8.91e-08	4.11e-07		-0.212373	9.015	-2.84619	0.00467363	0.0294976	-0.11461	8.92245	-1.16335	0.245954	0.479673		-0.844135	9.41903	-6.63357	3.1e-10	2.58e-09	-0.641687	9.19329	-7.36132	1.22e-12	5.61e-12
	TPST1	-0.867171	3.51474	-6.09703	4.09e-09	2.7e-08	-0.776841	3.33869	-6.98875	1.06e-11	6.83e-11		-0.134027	6.96526	-1.495	0.135776	0.267797	-0.0805027	6.91154	-0.773618	0.439992	0.65549		-1.06906	7.44271	-6.30534	1.86e-09	1.38e-08	-0.89525	7.11224	-8.92858	2.14e-17	1.45e-16
	TSLP	-3.34665	-0.145514	-14.1481	9.23e-34	4.82e-32	-2.84196	-0.726416	-13.4862	7.58e-35	1.86e-33		-0.488821	5.27594	-3.65615	0.000293503	0.004685	-0.350744	5.11279	-2.33965	0.0202024	0.125004		-1.46815	6.239	-8.25002	2.25e-14	3.41e-13	-1.36242	5.7134	-15.264	4.88e-41	2.33e-39
	UGT3A1	-1.83205	1.90973	-4.61465	6.3e-06	2.84e-05	-1.0109	1.93572	-3.15288	0.00172924	0.00479649		-0.325576	8.62315	-1.83076	0.0679486	0.168685	-0.125096	8.45226	-0.531811	0.595396	0.770324		-1.34776	9.50539	-6.07496	6.31e-09	4.29e-08	-1.08359	9.11309	-5.72559	2.15e-08	7.05e-08
	UNC93A	-0.513255	1.22852	-1.78296	0.0758096	0.158851	-0.290081	1.23146	-1.08945	0.276563	0.44789		-0.189528	6.65973	-1.25312	0.210963	0.359272	-0.0702029	6.55874	-0.401495	0.688447	0.834301		-1.31713	5.57789	-5.71587	4e-08	2.39e-07	-0.968456	5.24336	-7.93315	2.64e-14	1.39e-13
	VIPR1	-4.4762	1.68088	-19.8149	3.97e-53	2.3e-50	-4.0281	0.760642	-22.5894	3.43e-75	1.14e-72		-0.463504	7.10774	-5.85273	1.07e-08	1.04e-05	-0.301992	6.93549	-4.34245	2.15e-05	0.00436969		-1.66779	5.47995	-11.2683	4.8e-23	2.44e-21	-1.65954	4.82251	-25.83	1.98e-84	2.82e-81
	VNN1	-1.76199	4.57422	-6.70007	1.38e-10	1.05e-09	-1.36886	4.34882	-5.84876	9.78e-09	4.93e-08		-0.498984	9.65776	-2.49042	0.0132016	0.0581885	-0.183827	9.39132	-0.725964	0.468636	0.678361		-3.16181	10.8726	-14.5994	3.47e-33	8.64e-31	-2.37362	10.0432	-12.7372	5.28e-31	1.09e-29
	VNN3	-1.8608	2.93834	-7.65427	4.26e-13	4.06e-12	-1.35973	2.75453	-6.51569	2.02e-10	1.18e-09		-0.210104	7.19975	-1.66425	0.0969176	0.213925	-0.113336	7.10817	-0.754343	0.451454	0.664449		-1.94857	8.33521	-8.1899	3.26e-14	4.86e-13	-1.60327	7.74825	-10.5571	6.46e-23	6.94e-22
	VSIG4	-0.503896	1.96461	-1.89165	0.0596968	0.130756	-0.495881	1.83423	-2.82874	0.00489052	0.0125463		-0.300698	7.38737	-2.74278	0.00639152	0.0360336	-0.13638	7.24148	-1.08902	0.277342	0.513569		-1.18664	5.51444	-6.54736	4.98e-10	4.03e-09	-1.00258	5.14285	-12.0579	2.06e-28	3.43e-27
	ZFP36	-1.35936	6.55853	-8.54983	1.26e-15	1.49e-14	-1.29296	6.23508	-11.0245	4.48e-25	6.58e-24		-0.316299	10.3079	-3.65983	0.000289473	0.00465792	-0.220428	10.1986	-2.30507	0.0221	0.131043		-1.56576	11.4761	-13.2275	5.47e-29	7.01e-27	-1.43472	10.9254	-20.2914	7.7e-62	1.72e-59
	ZG16	-1.69951	0.368343	-5.32125	2.29e-07	1.24e-06	-1.05002	0.321582	-4.05773	5.88e-05	0.000199859		-0.578111	7.73557	-5.12673	4.79e-07	7.44e-05	-0.521167	7.6036	-4.00691	8.43e-05	0.00808497		-2.31812	8.43965	-11.3135	3.52e-23	1.82e-21	-1.87625	7.75814	-13.4932	6.01e-34	1.6e-32

## Sheet: S3
upregulated-DEGs						downregulated-DEGs
ID	pvalue	HR	CIlow	CIup		ID	pvalue	HR	CIlow	CIup
TPX2	1.73091e-06	2.26341	1.54361	3.31886		LCAT	2.84745e-08	0.394123	0.269005	0.577435
MKI67	5.87174e-06	2.18899	1.47217	3.25484		CYP2C9	4.81817e-05	0.469321	0.332248	0.662945
CDC25C	6.00023e-06	2.17603	1.51646	3.12247		MYOM2	0.000772955	0.558205	0.383023	0.81351
CWC27	6.40973e-06	2.16978	1.46051	3.22351		SYNPO2	0.00172582	0.580371	0.402689	0.836453
MAP4K2	1.25615e-05	2.13613	1.43559	3.17853		LPA	0.00173437	0.54752	0.385704	0.777224
CELSR3	1.28822e-05	2.14182	1.51186	3.03427		C8A	0.00400776	0.597532	0.404708	0.882228
NUF2	2.27662e-05	2.07816	1.4578	2.96252		HGFAC	0.00446917	0.603024	0.411077	0.884599
MELK	2.68863e-05	2.05621	1.43252	2.95143		ADAMTSL2	0.00785196	0.605889	0.426968	0.859788
MCM3	4.27376e-05	2.00988	1.39466	2.8965		CLEC1B	0.0104644	0.626903	0.443454	0.88624
KIF15	6.40947e-05	2.04136	1.4446	2.88466		THRSP	0.0157058	0.649062	0.443939	0.948965
MCM6	8.37229e-05	1.96231	1.35286	2.84632		NR4A1	0.0167247	0.627108	0.438867	0.896089
MCM2	0.000141901	1.95001	1.30983	2.90308		CDH19	0.0300625	0.669358	0.472251	0.948732
TMEM206	0.000146168	1.92104	1.32054	2.7946		ERRFI1	0.0329735	0.689891	0.48538	0.980572
EHMT2	0.000146858	1.93868	1.36494	2.75361		CP	0.0334682	1.4938	1.05056	2.12406
TOP2A	0.000159696	2.01504	1.4263	2.8468		BMPER	0.0351104	0.687928	0.475809	0.994612
FLVCR1	0.000175853	1.98256	1.4039	2.79973
PLCB1	0.000236214	1.89192	1.29899	2.75551
DAXX	0.000338751	1.84547	1.28673	2.64684
KIF14	0.000496209	1.89638	1.34243	2.67892
PRKDC	0.00096868	1.78652	1.26377	2.52551
NCSTN	0.00105366	1.77595	1.21342	2.59928
RACGAP1	0.00213039	1.70373	1.19253	2.43406
SEMA4F	0.00287305	1.75961	1.2396	2.49776
HDAC5	0.00303899	1.69308	1.14551	2.5024
ROBO1	0.00339566	1.65542	1.16554	2.3512
EPRS	0.00342248	1.72523	1.21827	2.44314
FAM83H	0.00361678	1.67019	1.13471	2.45835
ACLY	0.00520877	1.6293	1.13214	2.34478
PHF14	0.00541155	1.61844	1.13671	2.30432
MCM4	0.00709334	1.63045	1.09296	2.43226
CLGN	0.00764316	1.59002	1.12261	2.25202
CTNNA1	0.0112923	1.67351	1.16438	2.40525
SMARCA4	0.0117578	1.55985	1.06857	2.27698
BAP1	0.0154491	1.56103	1.10324	2.20877
C1orf112	0.0189231	1.50883	1.06578	2.13605
TOR3A	0.0223642	1.5383	1.08291	2.18519
BPTF	0.0444686	1.46058	1.02637	2.07848
TP53BP2	0.047764	1.47011	1.02472	2.10909

## Sheet: S4
Project	Stages	Sample ID	APICAL JUNCTION	COAGULATION	E2F TARGETS	MYOGENESIS	PI3K/AKT/mTOR SIGNALING	SPERMATOGENESIS	Wnt/Beta-Catenin SIGNALING	XENOBIOTIC METABOLISM			TCGA
TCGA	advance stage	TCGA.CC.A3MA.01	0.745098	-0.923077	0.607843	0.961538	-0.884615	-0.961538	-0.346154	-0.72549			Advanced stage vs Early stage							Early stage vs non-Tumor
TCGA	advance stage	TCGA.BC.4073.01	0.122199	-0.423077	0.397813	-0.730769	0.961538	0.846154	-0.538462	-0.960784			logFC	AveExpr	t	P.Value	adj.P.Val	B	score	logFC	AveExpr	t	P.Value	adj.P.Val	B	score	ID
TCGA	advance stage	TCGA.FV.A4ZP.01	-0.860614	-0.576923	-0.072549	-0.961538	0.384615	-0.346154	-1	-0.0784314		HALLMARK_APICAL_JUNCTION	0.000661021	0.039689	0.0106095	0.99154	0.99154	-5.94929	0.0106095	-0.596349	0.0165524	-13.577	1.16013e-35	2.32026e-35	69.7719	-13.577	GO:0043297
TCGA	advance stage	TCGA.DD.A4NK.01	0.313725	0.461538	0.334967	-0.730769	-0.0384615	-0.384615	0.192308	0.980392		HALLMARK_COAGULATION	0.156342	0.010432	1.90559	0.0574243	0.229697	-4.25866	1.90559	0.918483	0.0177242	16.878	2.58037e-50	6.88098e-50	103.39	16.878	GO:0050817
TCGA	advance stage	TCGA.DD.AAE0.01	0.738704	-1	0.0392157	-0.576923	-0.307692	0.0384615	-0.115385	-0.72549		HALLMARK_E2F_TARGETS	-0.0814619	0.0043211	-1.3374	0.181858	0.363715	-5.11453	-1.3374	-0.442694	0.0139724	-10.2734	1.79167e-22	2.86667e-22	39.588	-10.2734	GO:0035189
TCGA	advance stage	TCGA.BC.A5W4.01	0.757659	0.653846	-0.490196	0.846154	0.384615	0.115385	0.269231	0.144118		HALLMARK_MYOGENESIS	0.129283	-0.0187566	1.57425	0.116225	0.309933	-4.79372	1.57425	1.07981	0.0117866	21.8557	1.33928e-73	1.07142e-72	156.884	21.8557	GO:0042692
TCGA	advance stage	TCGA.BC.A10T.01	-0.0196078	0.5	0.19697	-0.269231	0.653846	-0.923077	-0.461538	-0.421078		HALLMARK_PI3K_AKT_MTOR_SIGNALING	-0.0463932	0.0230769	-0.677405	0.498543	0.664724	-5.73479	-0.677405	-0.0837697	0.0225984	-1.48155	0.139131	0.143467	-6.97639	-1.48155	map04151
TCGA	advance stage	TCGA.CC.A7IH.01	-0.54085	0.923077	-0.563725	-0.576923	-0.192308	-0.961538	-0.730769	0.431373		HALLMARK_SPERMATOGENESIS	0.0739738	0.0174921	1.03986	0.299037	0.478459	-5.44418	1.03986	0.0842118	0.0338532	1.46545	0.143467	0.143467	-7.00003	1.46545	GO:0007283
TCGA	advance stage	TCGA.DD.A4NG.01	0.0980392	-0.269231	-0.307059	-0.807692	1	0.692308	0.576923	-0.294118		HALLMARK_WNT_BETA_CATENIN_SIGNALING	0.0191583	-0.00421496	0.285019	0.775778	0.886604	-5.91134	0.285019	-0.424696	0.013559	-9.13345	1.97539e-18	2.63385e-18	30.3667	-9.13345	map04310
TCGA	advance stage	TCGA.CC.A7IL.01	0.764706	-0.461538	5e-16	-0.692308	-0.615385	-0.884615	0.346154	0.133578		HALLMARK_XENOBIOTIC_METABOLISM	0.22025	-0.0147593	2.82892	0.00490707	0.0392566	-2.24487	2.82892	1.06475	0.000499624	21.2011	1.64404e-70	6.57618e-70	149.785	21.2011	GO:0006805
TCGA	advance stage	TCGA.G3.AAV1.01	0.361408	0.769231	-0.0196078	0.346154	-0.884615	0.423077	-0.115385	0.127451
TCGA	advance stage	TCGA.BC.A10X.01	-0.294118	0.884615	-0.474877	0.461538	0.269231	0.230769	-0.0769231	0.686275			Affymetrix Human Genome U133
TCGA	advance stage	TCGA.DD.A73C.01	-0.333333	0.846154	-0.345938	0.923077	-0.115385	-0.884615	0.153846	-0.0996399			Advanced stage vs Early stage							Early stage vs non-Tumor
TCGA	advance stage	TCGA.CC.A5UD.01	0.294118	-0.923077	0.188627	-0.423077	-0.192308	4.44e-16	1	-0.705882			logFC	AveExpr	t	P.Value	adj.P.Val	B	score	logFC	AveExpr	t	P.Value	adj.P.Val	B	score	ID
TCGA	advance stage	TCGA.ED.A97K.01	0.941176	-0.230769	-0.362745	-0.0769231	-1	-0.961538	0.538462	-0.568627		HALLMARK_APICAL_JUNCTION	-0.0453389	0.0283608	-0.619097	0.536334	0.536334	-6.44222	-0.619097	0.123076	0.00951201	2.17819	0.029895	0.23916	-3.51212	2.17819	GO:0043297
TCGA	advance stage	TCGA.EP.A2KA.01	0.302941	0.346154	-0.0196078	-0.0769231	0.192308	0.5	-0.538462	-0.183146		HALLMARK_COAGULATION	-0.28135	-0.00741002	-3.2978	0.00109472	0.00218945	-1.3667	-3.2978	-0.0282986	-0.0123038	-0.418877	0.6755	0.843785	-5.25033	-0.418877	GO:0050817
TCGA	advance stage	TCGA.CC.A7IE.01	-0.529412	-0.923077	0.352941	-0.192308	0.769231	-0.230769	0.846154	-0.470588		HALLMARK_E2F_TARGETS	0.261926	0.00621956	3.71877	0.000239911	0.000959644	0.0299784	3.71877	0.0423319	-0.004312	0.767199	0.443354	0.843785	-5.09229	0.767199	GO:0035189
TCGA	advance stage	TCGA.CC.A5UC.01	-0.666667	-0.884615	0.352941	-0.115385	0.269231	0.346154	-0.384615	-0.392157		HALLMARK_MYOGENESIS	-0.302832	-0.000882145	-3.5591	0.000434049	0.00115746	-0.517847	-3.5591	-0.103906	-0.00542531	-1.54173	0.123821	0.33019	-4.41019	-1.54173	GO:0042692
TCGA	advance stage	TCGA.DD.A3A1.01	0.0980392	0.692308	-0.54902	0.884615	0.0384615	0.730769	-0.692308	0.705882		HALLMARK_PI3K_AKT_MTOR_SIGNALING	0.158422	0.0195836	2.00013	0.0464102	0.0742563	-4.67182	2.00013	0.0316686	0.0044565	0.508933	0.611041	0.843785	-5.21835	0.508933	map04151
TCGA	advance stage	TCGA.DD.A3A9.01	-0.607327	-0.307692	-0.921569	0.846154	0.653846	-0.0769231	0.576923	0.72549		HALLMARK_SPERMATOGENESIS	0.0836691	0.0132322	1.04825	0.295389	0.393852	-6.09025	1.04825	-0.0127081	0.00193761	-0.197165	0.843785	0.843785	-5.30262	-0.197165	GO:0007283
TCGA	advance stage	TCGA.DD.A119.01	0.54902	0.153846	-0.686275	0.615385	-0.269231	-0.230769	-0.576923	0.921569		HALLMARK_WNT_BETA_CATENIN_SIGNALING	0.0506402	-0.0067043	0.624065	0.533071	0.536334	-6.43918	0.624065	0.0182262	0.017051	0.291746	0.770611	0.843785	-5.28491	0.291746	map04310
TCGA	advance stage	TCGA.DD.AAVY.01	0.144258	0.538462	0.546262	0.461538	-0.730769	-0.423077	0.769231	0.823529		HALLMARK_XENOBIOTIC_METABOLISM	-0.427516	-0.00623016	-5.17295	4.28329e-07	3.42663e-06	5.98685	-5.17295	-0.110091	0.0125276	-1.63992	0.101699	0.33019	-4.29136	-1.63992	GO:0006805
TCGA	advance stage	TCGA.ED.A66X.01	-0.0588235	-0.923077	0.45098	-0.653846	0.576923	0.730769	-0.423077	-0.666667
TCGA	advance stage	TCGA.DD.A1EE.01	0.420373	-0.769231	0.619281	-1	-0.884615	-0.346154	0.730769	-0.216024			Affymetrix Human Genome U219
TCGA	advance stage	TCGA.BC.A10S.01	-0.470588	0.538462	-0.782353	-0.153846	-0.230769	0.384615	-0.653846	0.862745			Advanced stage vs Early stage							Early stage vs non-Tumor
TCGA	advance stage	TCGA.CC.5262.01	0.568944	-0.615385	-0.342157	-0.884615	-0.192308	-0.961538	1	-0.843137			logFC	AveExpr	t	P.Value	adj.P.Val	B	score	logFC	AveExpr	t	P.Value	adj.P.Val	B	score	ID
TCGA	advance stage	TCGA.G3.A7M9.01	0.161388	-0.884615	0.745098	-0.5	0.307692	-0.230769	-0.192308	-0.607843		HALLMARK_APICAL_JUNCTION	0.123678	0.0229379	1.10821	0.268553	0.429685	-4.60808	1.10821	0.450787	-0.00556535	8.97492	5.39029e-18	7.18705e-18	29.3536	8.97492	GO:0043297
TCGA	advance stage	TCGA.BC.A8YO.01	-0.334559	-0.5	0.130515	-0.769231	0.384615	-0.538462	-0.115385	-0.666667		HALLMARK_COAGULATION	-0.164814	0.0220513	-1.27527	0.203083	0.429685	-4.52598	-1.27527	-0.932348	0.0412013	-18.6806	9.26747e-60	2.47132e-59	125.045	-18.6806	GO:0050817
TCGA	advance stage	TCGA.CC.A9FW.01	0.828976	-0.615385	-0.116368	-1	0.846154	0.807692	-0.423077	0.186275		HALLMARK_E2F_TARGETS	0.156682	0.00353726	1.39077	0.165201	0.429685	-4.46258	1.39077	0.507308	-0.0354433	10.4114	3.74073e-23	7.48146e-23	41.1194	10.4114	GO:0035189
TCGA	advance stage	TCGA.YA.A8S7.01	-0.509804	-1	0.823529	-0.384615	-0.423077	-0.961538	-0.307692	-0.745098		HALLMARK_MYOGENESIS	-0.103217	-0.0126496	-0.823926	0.410558	0.54741	-4.7216	-0.823926	-0.977566	0.0401475	-19.8812	1.34743e-65	5.38971e-65	138.455	-19.8812	GO:0042692
TCGA	advance stage	TCGA.ED.A7XO.01	-0.823529	0.461538	0.384417	0.0384615	-0.692308	-0.269231	-0.807692	0.736111		HALLMARK_PI3K_AKT_MTOR_SIGNALING	0.0771392	0.0135043	0.652484	0.514529	0.588033	-4.77401	0.652484	0.348461	0.00927292	6.36041	4.46673e-10	5.10483e-10	11.4026	6.36041	map04151
TCGA	advance stage	TCGA.DD.A4NE.01	0.0294118	-0.5	0.821398	-0.384615	-0.615385	0.115385	0.461538	-0.921569		HALLMARK_SPERMATOGENESIS	-0.0433285	0.00222222	-0.374809	0.708035	0.708035	-4.83314	-0.374809	0.277519	-0.00864067	5.33008	1.47474e-07	1.47474e-07	5.75412	5.33008	GO:0007283
TCGA	advance stage	TCGA.CC.A3M9.01	-0.184641	-0.884615	0.666667	0.230769	-0.423077	-0.538462	-0.461538	-0.72549		HALLMARK_WNT_BETA_CATENIN_SIGNALING	0.141226	0.00547009	1.19548	0.23273	0.429685	-4.56661	1.19548	0.520048	-0.0212856	10.0023	1.241e-21	1.98561e-21	37.6472	10.0023	map04310
TCGA	advance stage	TCGA.2Y.A9H0.01	0.665686	-0.730769	0.573316	-0.807692	0.269231	-0.923077	-0.461538	-0.117647		HALLMARK_XENOBIOTIC_METABOLISM	-0.156625	-0.0043408	-1.25488	0.210383	0.429685	-4.53661	-1.25488	-1.03106	0.0460593	-22.109	1.57778e-76	1.26222e-75	163.574	-22.109	GO:0006805
TCGA	advance stage	TCGA.DD.AADG.01	0.647059	1	-0.0196078	-0.538462	4.44e-16	-0.884615	0.807692	-0.764706
TCGA	advance stage	TCGA.CC.A7IF.01	0.0217391	-0.230769	2.78e-16	0.961538	-1	-0.0384615	-0.692308	0.863876
TCGA	advance stage	TCGA.DD.A3A5.01	3.33e-16	0.846154	-0.334423	0.538462	-0.384615	-0.307692	-0.846154	0.315033
TCGA	advance stage	TCGA.WX.AA47.01	0.640417	0.807692	-0.65049	0.5	0.230769	0.384615	-0.346154	0.343838
TCGA	advance stage	TCGA.WQ.A9G7.01	0.854839	-0.884615	-0.65107	-0.0769231	-0.5	-0.384615	0.115385	0.0588235
TCGA	advance stage	TCGA.DD.AAD6.01	-0.901961	0.846154	-0.279412	-0.692308	0.807692	0.0769231	-0.307692	-0.472059
TCGA	advance stage	TCGA.G3.A3CH.01	-0.264706	0.961538	0.370098	0.461538	-0.846154	-0.923077	-0.5	0.442513
TCGA	advance stage	TCGA.CC.A8HS.01	-0.363421	-0.923077	0.54902	-0.0769231	-0.0384615	0.692308	0.807692	-0.411765
TCGA	advance stage	TCGA.DD.A116.01	0.745098	0.884615	-0.739706	0.615385	-1	-0.423077	-0.615385	-0.494652
TCGA	advance stage	TCGA.DD.A4NH.01	0.618999	-0.884615	-0.0784314	-0.923077	0.807692	1	0.923077	-0.490196
TCGA	advance stage	TCGA.RC.A6M4.01	-0.903092	0.807692	2.78e-16	0.153846	-0.5	-0.923077	-0.538462	0.960784
TCGA	advance stage	TCGA.CC.A3MB.01	0.376225	-0.846154	0.52451	-0.192308	0.807692	1	-0.423077	-0.803922
TCGA	advance stage	TCGA.CC.A123.01	-0.921569	-0.307692	-0.623922	0.384615	4.44e-16	0.5	-1	3.33e-16
TCGA	advance stage	TCGA.CC.5263.01	0.320136	-0.307692	0.45098	-0.846154	0.961538	0.0769231	-0.269231	-0.960784
TCGA	advance stage	TCGA.UB.A7MC.01	-0.470588	-0.538462	0.611854	0.0384615	0.576923	-0.153846	4.44e-16	-0.823529
TCGA	advance stage	TCGA.ED.A8O6.01	-0.470588	-0.846154	0.733512	-0.0384615	0.384615	-0.423077	-0.0769231	-0.199062
TCGA	advance stage	TCGA.MI.A75E.01	-0.072549	0.846154	-0.235294	0.961538	-1	0.384615	0.346154	0.621569
TCGA	advance stage	TCGA.XR.A8TD.01	0.122549	-0.5	0.616728	-0.423077	-0.230769	0.576923	0.346154	-0.745098
TCGA	advance stage	TCGA.DD.A3A7.01	0.421569	-0.307692	-0.903092	-0.923077	0.384615	0.615385	-0.538462	-0.607843
TCGA	advance stage	TCGA.G3.A25T.01	0.596405	-0.615385	-0.0392157	1	-0.307692	-0.923077	-0.653846	-0.254902
TCGA	advance stage	TCGA.BC.A10W.01	0.0196078	-0.423077	0.490196	-1	-0.0769231	0.730769	1	-0.823529
TCGA	advance stage	TCGA.BC.A216.01	-0.764706	4.44e-16	-0.351307	-0.961538	0.576923	0.5	-0.538462	-0.470588
TCGA	advance stage	TCGA.DD.A1EH.01	0.176809	-1	-0.0784314	-0.769231	-0.423077	0.846154	0.884615	-0.632353
TCGA	advance stage	TCGA.BC.4072.01	0.343627	-0.846154	0.696524	-0.538462	0.692308	-0.346154	-0.730769	-0.72549
TCGA	advance stage	TCGA.CC.A3MC.01	0.803922	-0.653846	0.686275	-0.846154	-0.307692	-0.269231	1	-0.910714
TCGA	advance stage	TCGA.DD.AAW1.01	-0.0196078	1	-0.0784314	0.538462	0.230769	-0.269231	0.653846	0.480392
TCGA	advance stage	TCGA.3K.AAZ8.01	0.0980392	0.0384615	-0.612745	-1	-0.384615	0.615385	0.269231	0.663993
TCGA	advance stage	TCGA.XR.A8TE.01	0.393557	0.653846	-0.493697	-0.423077	0.269231	-0.961538	0.961538	-0.219251
TCGA	advance stage	TCGA.CC.A8HU.01	-0.509804	-0.769231	-0.0196078	-0.692308	0.307692	0.923077	-0.423077	0.0392157
TCGA	advance stage	TCGA.G3.A6UC.01	-0.54902	0.846154	-0.323529	0.769231	-0.884615	0.153846	0.269231	0.522059
TCGA	advance stage	TCGA.CC.A7II.01	-0.474877	-0.923077	0.843137	-0.692308	0.269231	0.115385	-0.423077	-0.745098
TCGA	advance stage	TCGA.EP.A3RK.01	0.372549	-0.615385	0.803922	-0.576923	-0.5	-0.0384615	-0.538462	-0.882353
TCGA	advance stage	TCGA.NI.A4U2.01	0.0392157	0.961538	-0.0980392	0.807692	-0.5	0.5	0.153846	-0.0196078
TCGA	advance stage	TCGA.DD.A4NV.01	0.86152	0.423077	-0.254902	0.192308	-0.0769231	-1	-0.538462	0.352941
TCGA	advance stage	TCGA.BC.A10Y.01	-0.411765	0.192308	0.646709	-0.653846	-0.0769231	-0.692308	0.153846	-0.75
TCGA	advance stage	TCGA.CC.5260.01	0.457983	-1	0.588235	0.692308	0.461538	-0.653846	-0.0384615	-0.764706
TCGA	advance stage	TCGA.ED.A82E.01	0.332377	-1	0.165196	1	-0.0384615	-0.846154	0.615385	-0.607843
TCGA	advance stage	TCGA.ED.A8O5.01	-0.588235	-0.923077	-0.137255	-0.692308	0.923077	-0.653846	0.692308	0.405331
TCGA	advance stage	TCGA.CC.A1HT.01	0.757659	-0.961538	0.803922	-0.576923	0.5	-0.307692	0.192308	-0.843137
TCGA	advance stage	TCGA.G3.AAV6.01	-0.72549	-0.769231	-0.0980392	-1	0.730769	0.653846	-0.384615	0.29638
TCGA	advance stage	TCGA.5R.AA1D.01	-0.486928	0.807692	-0.117647	0.961538	0.769231	0.461538	-0.538462	0.823529
TCGA	advance stage	TCGA.DD.A39W.01	0.568627	0.153846	-0.172269	0.923077	0.0384615	-0.846154	0.884615	-0.459589
TCGA	advance stage	TCGA.CC.A8HT.01	0.711891	-0.730769	0.407928	-1	-0.115385	0.423077	-0.0384615	-0.843137
TCGA	advance stage	TCGA.CC.A5UE.01	0.384417	-0.346154	0.619281	-0.769231	0.230769	0.0769231	0.461538	-0.803922
TCGA	advance stage	TCGA.LG.A9QD.01	-0.900735	0.961538	-0.660784	0.884615	-0.307692	0.192308	-0.0769231	0.784314
TCGA	advance stage	TCGA.CC.A7IK.01	-0.45098	0.153846	0.862745	-0.769231	0.653846	-0.538462	0.461538	-0.921569
TCGA	advance stage	TCGA.CC.5264.01	-0.796875	-0.576923	0.913793	-0.692308	0.5	-0.230769	0.307692	-0.861569
TCGA	advance stage	TCGA.PD.A5DF.01	-0.117647	0.269231	-0.12632	-0.961538	0.615385	0.961538	-0.846154	-0.36631
TCGA	advance stage	TCGA.DD.A3A4.01	-0.470588	0.961538	-0.0784314	0.807692	-0.384615	0.923077	0.192308	0.80303
TCGA	advance stage	TCGA.CC.5259.01	-0.271446	0.269231	-0.796875	0.423077	0.961538	0.692308	-0.653846	0.823529
TCGA	advance stage	TCGA.ED.A66Y.01	-0.695226	-0.846154	0.313725	-0.269231	0.5	1	0.307692	0.306723
TCGA	advance stage	TCGA.BC.A112.01	0.0588235	-0.846154	0.313725	0.692308	-0.615385	-0.192308	0.615385	-0.862745
TCGA	advance stage	TCGA.BW.A5NO.01	-0.784314	0.807692	-0.655944	-0.461538	0.423077	0.692308	-0.615385	-0.868192
TCGA	advance stage	TCGA.UB.A7MF.01	0.616728	-0.692308	0.781194	0.846154	-0.423077	-0.269231	-0.307692	0.23223
TCGA	advance stage	TCGA.DD.A1EK.01	0.618873	0.846154	-0.148091	-0.807692	0.730769	0.923077	4.44e-16	-0.679633
TCGA	advance stage	TCGA.BC.A10R.01	0.496078	0.615385	-0.0784314	0.423077	0.846154	-0.269231	0.807692	0.192402
TCGA	advance stage	TCGA.DD.A115.01	0.803922	1	-0.0784314	0.923077	0.730769	-0.307692	-0.461538	-0.960784
GEO570	advance stage	GSM2712012	0.523379	-0.807692	0.392157	-0.769231	-0.230769	-0.0769231	-0.153846	-0.313725
GEO570	advance stage	GSM2712013	-0.822581	-0.0384615	0.705882	-0.923077	-0.153846	-0.0769231	-0.576923	-0.686275
GEO570	advance stage	GSM2712014	-0.67006	-0.730769	0.313725	-0.923077	0.576923	-0.576923	0.153846	-0.372549
GEO570	advance stage	GSM2712015	0.527184	-0.153846	0.666667	-0.923077	-1	0.230769	-0.384615	0.0196078
GEO570	advance stage	GSM2712016	-0.0784314	-0.5	0.139216	-0.230769	0.461538	0.692308	0.346154	-0.568627
GEO570	advance stage	GSM2712017	0.0588235	-0.538462	0.103832	-0.730769	0.346154	0.846154	-0.653846	-0.65107
GEO570	advance stage	GSM2712018	-0.137255	1	0.448039	0.307692	-0.5	0.346154	4.44e-16	0.381863
GEO570	advance stage	GSM2712019	0.567227	-0.692308	0.393557	-0.769231	-0.307692	0.0769231	0.0384615	-0.277778
GEO570	advance stage	GSM2712020	0.0294118	0.961538	0.0196078	0.846154	-0.576923	0.115385	-0.769231	-0.490196
GEO570	advance stage	GSM2712021	0.122549	-0.807692	-0.0196078	-0.346154	0.961538	0.538462	-0.653846	-0.468954
GEO570	advance stage	GSM2712022	-0.576593	0.153846	0.0301961	0.461538	1	0.692308	0.230769	-0.607843
GEO570	advance stage	GSM2712023	0.594474	-0.538462	0.431373	-0.769231	0.730769	-0.0769231	-0.153846	-0.607843
GEO570	advance stage	GSM2712024	0.745098	-0.615385	0.327094	0.769231	0.846154	0.5	-0.461538	-0.921569
GEO570	advance stage	GSM2712025	0.0392157	-0.961538	0.470588	-0.615385	-0.307692	0.153846	0.884615	-0.862745
GEO570	advance stage	GSM2712026	0.0294118	-0.538462	0.0980392	-0.423077	0.961538	0.846154	-0.692308	-0.183473
GEO570	advance stage	GSM2712027	-0.660784	0.0769231	-0.490196	1	0.307692	0.576923	-0.5	0.442513
GEO570	advance stage	GSM1104171	-0.319073	-0.923077	0.822353	0.0769231	4.44e-16	-0.115385	-0.5	-0.481729
GEO570	advance stage	GSM1104172	-0.0196078	0.307692	-0.393738	0.5	-0.269231	0.769231	0.807692	0.144258
GEO570	advance stage	GSM1104174	-0.822581	-0.615385	0.196078	-0.461538	0.461538	-0.269231	0.923077	-0.0784314
GEO570	advance stage	GSM1104175	-0.236345	0.961538	-0.686275	0.269231	-0.153846	-0.269231	0.0769231	0.745098
GEO570	advance stage	GSM1104176	-0.45098	-0.884615	0.333333	-0.346154	0.884615	-0.653846	-0.192308	-0.745098
GEO570	advance stage	GSM1104177	-0.432921	-0.884615	0.721639	-0.653846	0.576923	0.730769	-0.346154	-0.862745
GEO570	advance stage	GSM143548	0.101716	-0.730769	0.708522	-0.769231	0.653846	0.769231	-0.346154	-0.882353
GEO570	advance stage	GSM143549	-0.333333	-0.884615	0.333333	-0.384615	0.807692	-0.538462	-0.115385	-0.803922
GEO570	advance stage	GSM143550	0.24254	-1	0.766396	-0.615385	4.44e-16	-0.269231	-0.384615	-0.627451
GEO570	advance stage	GSM143551	0.101716	-0.115385	-0.418895	0.692308	-0.269231	0.846154	0.807692	-0.588235
GEO570	advance stage	GSM143552	-0.635621	-0.653846	0.313725	-0.576923	0.807692	-0.384615	0.961538	-0.576593
GEO570	advance stage	GSM143553	0.110644	0.884615	-0.529838	0.0384615	-0.538462	-0.269231	-0.307692	0.764706
GEO570	advance stage	GSM1523340	0.122549	-0.961538	-0.372549	0.346154	0.653846	-0.807692	0.846154	-0.470588
GEO570	advance stage	GSM1523344	-0.281674	-0.961538	-0.0784314	-0.730769	-0.423077	-0.576923	-0.0769231	-0.568627
GEO570	advance stage	GSM1523345	-0.313725	-0.961538	0.254902	-0.538462	0.807692	0.384615	0.576923	-0.271446
GEO570	advance stage	GSM1523346	-0.695226	0.615385	0.103832	-0.653846	-0.461538	0.730769	-0.769231	0.921569
GEO570	advance stage	GSM1523347	-0.751107	-0.807692	-0.0784314	-0.730769	0.346154	-0.884615	0.769231	0.412519
GEO570	advance stage	GSM1523348	0.618999	-0.923077	0.882353	-0.807692	-0.538462	-0.884615	-0.230769	-0.612532
GEO570	advance stage	GSM1523349	-0.588235	0.461538	0.757659	4.44e-16	0.538462	0.846154	-0.884615	-0.862745
GEO570	advance stage	GSM1523350	-0.474877	4.44e-16	0.823529	-0.346154	0.923077	-0.115385	-0.923077	-0.313725
GEO570	advance stage	GSM1523355	-0.77792	0.884615	0.431373	-1	-0.576923	0.730769	-0.923077	0.567227
GEO570	advance stage	GSM1523357	-0.568627	0.346154	0.571779	0.0769231	4.44e-16	-0.0769231	-0.615385	-0.764706
GEO570	advance stage	GSM1523359	0.871499	-0.961538	0.52451	-0.384615	-0.846154	0.384615	0.5	-0.823529
GEO570	advance stage	GSM1523360	0.810784	-0.538462	-0.822581	0.884615	-0.307692	-0.0769231	1	-0.514706
GEO570	advance stage	GSM1523361	-0.568627	-0.846154	0.905229	-1	-0.5	-0.538462	0.538462	-0.666667
GEO570	advance stage	GSM1523363	0.630845	-0.653846	0.745098	4.44e-16	-0.230769	0.576923	-0.692308	-0.823529
GEO570	advance stage	GSM1523365	0.666667	-0.423077	0.666667	-0.461538	-0.115385	-0.884615	-0.192308	-0.960784
GEO570	advance stage	GSM1523366	-0.941176	0.153846	0.0980392	-0.461538	0.846154	0.961538	-0.153846	-0.960784
GEO570	advance stage	GSM1523367	-0.294118	-0.961538	0.86152	-0.653846	0.384615	-0.115385	-0.461538	-0.519608
GEO570	advance stage	GSM1523368	-0.117647	-0.807692	0.863876	-0.384615	-0.269231	0.653846	-0.615385	-0.72549
GEO570	advance stage	GSM1523369	-0.236185	-0.846154	-0.0196078	-0.307692	0.923077	0.576923	0.269231	-0.901961
GEO570	advance stage	GSM1523370	-0.588235	-0.346154	0.822353	-0.269231	0.307692	0.0769231	0.115385	-0.647059
GEO570	advance stage	GSM1523371	0.757143	-0.653846	0.72549	-0.538462	0.692308	-0.0384615	-0.307692	-0.823529
GEO570	advance stage	GSM1523376	-0.115966	0.0769231	-0.607843	-0.153846	0.230769	0.884615	0.115385	0.783365
GEO570	advance stage	GSM1523379	0.117647	0.346154	-0.217647	1	0.692308	-0.730769	-0.961538	0.705882
GEO570	advance stage	GSM1523380	-0.294118	1	0.242459	-0.961538	0.384615	0.807692	-0.807692	0.941176
GEO570	advance stage	GSM1523381	0.627451	0.692308	-0.219457	0.807692	-0.0769231	0.115385	-0.0384615	0.627451
GEO570	advance stage	GSM1523387	-0.393738	1	-0.647059	0.807692	-0.269231	0.846154	-0.153846	-0.85
GEO570	advance stage	GSM1523388	-0.823529	0.769231	-0.203997	0.0769231	0.615385	0.153846	0.461538	-0.283596
GEO570	advance stage	GSM1523389	0.254902	0.692308	-0.803922	0.5	0.269231	-1	0.0384615	0.666667
GEO570	advance stage	GSM1523395	0.0392157	0.269231	-0.474877	-0.384615	-1	-0.961538	0.538462	0.509804
GEO570	advance stage	GSM1523399	-0.544118	0.307692	-0.72549	-0.923077	0.269231	0.192308	0.730769	-0.272409
GEO570	advance stage	GSM1523400	0.0604242	0.423077	-0.568627	0.230769	-0.692308	0.346154	0.0384615	0.627451
GEO570	advance stage	GSM1523402	0.496078	0.0384615	0.357843	1	-1	-0.653846	0.923077	-0.184641
GEO570	advance stage	GSM1523403	0.980392	-0.0769231	0.137255	-0.461538	0.692308	-0.307692	0.730769	-0.862745
GEO570	advance stage	GSM1523404	-0.655944	0.769231	-0.184641	0.269231	-0.769231	0.153846	-1	0.960784
GEO570	advance stage	GSM1523405	0.786199	-0.230769	0.52451	-0.961538	0.923077	0.576923	0.230769	0.29638
GEO570	advance stage	GSM1523408	0.545301	0.615385	0.324206	-0.269231	-1	-0.807692	0.5	0.142702
GEO570	advance stage	GSM1523409	0.882353	-0.269231	0.425996	-0.5	-0.730769	0.461538	0.115385	-0.825415
GEO570	advance stage	GSM1523412	0.0392157	-0.461538	-0.392687	0.923077	-0.307692	-0.192308	0.423077	0.524955
GEO570	advance stage	GSM1523413	0.0196078	-0.423077	0.584706	-0.576923	0.346154	0.269231	0.538462	-0.843137
GEO570	advance stage	GSM1523414	0.764706	0.884615	0.0196078	0.846154	-1	-0.307692	-0.269231	0.470588
GEO570	advance stage	GSM1523416	0.607843	0.769231	-0.805612	0.423077	-0.923077	0.192308	-0.692308	-0.705882
GEO570	advance stage	GSM1523417	0.230392	0.807692	-0.472059	0.307692	-0.769231	0.269231	0.923077	0.784314
GEO570	advance stage	GSM1523418	0.234681	0.5	0.431373	-0.653846	1	-0.692308	0.653846	-0.901961
GEO570	advance stage	GSM155936	-0.334559	-0.884615	0.647059	-0.807692	0.923077	0.115385	-0.0769231	-0.568627
GEO570	advance stage	GSM155938	0.411765	0.0769231	-0.294118	0.653846	4.44e-16	0.307692	0.692308	0.745098
GEO570	advance stage	GSM155940	0.392157	0.269231	-0.117647	0.384615	0.769231	-0.807692	-0.461538	-0.843137
GEO570	advance stage	GSM155941	-0.647059	-0.615385	0.372549	-0.461538	0.0769231	0.846154	0.923077	-0.579226
GEO570	advance stage	GSM155942	0.946429	-0.692308	0.412519	-0.615385	0.615385	4.44e-16	0.230769	-0.980392
GEO570	advance stage	GSM155943	-0.0392157	-0.807692	0.960784	-0.961538	1	0.384615	-0.269231	-0.27451
GEO570	advance stage	GSM155944	0.710784	-0.230769	0.144258	-0.961538	-0.615385	0.307692	0.769231	-0.686275
GEO570	advance stage	GSM248690	-0.0196078	-0.0384615	0.0333333	0.115385	-0.769231	-0.846154	0.5	3.89e-16
GEO570	advance stage	GSM248693	-0.764706	0.461538	-0.493697	-0.461538	-0.769231	-0.576923	0.346154	0.843137
GEO570	advance stage	GSM248697	0.0588235	-0.923077	0.343838	-0.653846	0.5	-0.269231	-0.846154	-0.0196078
GEO570	advance stage	GSM248701	0.593137	-0.923077	0.295343	-0.884615	-0.0384615	-0.692308	-0.807692	-0.686275
GEO570	advance stage	GSM248725	-0.666667	0.923077	-0.607843	0.538462	0.115385	0.0384615	-0.846154	0.803922
GEO570	advance stage	GSM248745	-0.509804	-0.769231	0.523965	-0.884615	0.730769	0.307692	-0.0769231	-0.658088
GEO570	advance stage	GSM248746	-0.311275	0.653846	-0.940784	0.615385	0.307692	4.44e-16	0.461538	0.764706
GEO570	advance stage	GSM248747	0.786199	0.269231	0.352941	0.615385	0.384615	-0.153846	0.653846	0.431373
GEO570	advance stage	GSM248748	0.357843	-0.807692	0.101716	0.576923	1	4.44e-16	0.923077	-0.882353
GEO570	advance stage	GSM248749	0.676471	0.5	0.196078	-0.230769	-0.576923	0.461538	0.538462	-0.0392157
GEO570	advance stage	GSM248754	0.382353	0.884615	-0.658215	-0.0769231	0.192308	-0.923077	0.846154	0.823529
GEO570	advance stage	GSM248755	-0.658215	-0.653846	0.882353	-0.307692	1	0.961538	-0.846154	-0.900735
GEO570	advance stage	GSM248759	0.784314	-0.615385	-0.137255	0.384615	0.692308	0.730769	-0.230769	-0.980392
GEO570	advance stage	GSM248762	3.33e-16	-0.961538	0.372549	0.269231	0.0384615	0.346154	0.230769	-0.784314
GEO570	advance stage	GSM248778	-0.666667	-0.846154	0.568627	-0.192308	-0.423077	-0.538462	0.576923	-0.72549
GEO13667	advance stage	GSM1559662	0.0771526	-0.769231	-0.0980392	-1	-0.269231	0.615385	-0.576923	-0.410675
GEO13667	advance stage	GSM1559673	0.621569	0.346154	0.600218	0.961538	0.384615	0.5	0.846154	-0.862745
GEO13667	advance stage	GSM1559703	-0.465212	-0.192308	0.828976	-0.576923	0.0384615	-0.423077	0.153846	0.313725
GEO13667	advance stage	GSM1559715	-0.219251	-0.807692	0.235294	-0.5	0.961538	1	-0.846154	-0.54902
GEO13667	advance stage	GSM1559748	-0.446078	0.115385	0.921569	-0.615385	0.384615	-1	0.461538	0.0784314
GEO13667	advance stage	GSM1559777	0.803922	-0.884615	-0.509804	-0.538462	0.346154	0.0384615	0.576923	-0.559804
GEO13667	advance stage	GSM1559779	0.0217391	0.576923	-0.333333	-1	0.769231	-0.923077	-0.384615	-0.0655315
GEO13667	advance stage	GSM1559788	-0.294118	0.692308	0.524955	0.423077	-0.115385	-0.346154	0.538462	0.686275
GEO13667	advance stage	GSM1559802	0.176809	-0.307692	0.905229	0.346154	0.576923	-0.269231	-0.423077	0.025
GEO13667	advance stage	GSM1559803	-0.796875	0.615385	-0.294118	0.115385	-0.461538	-0.884615	0.192308	-0.273897
GEO13667	advance stage	GSM1559807	-0.0196078	0.730769	-0.0980392	0.230769	0.692308	-0.307692	-0.692308	0.411765
GEO13667	advance stage	GSM1559821	-0.563181	0.961538	-0.392157	0.153846	-0.115385	-0.192308	0.576923	0.647059
GEO13667	advance stage	GSM1559823	0.0196078	-0.269231	0.699755	-0.192308	-0.846154	0.230769	-0.615385	-0.745098
GEO13667	advance stage	GSM1559852	0.333333	0.730769	-0.843137	-0.807692	-0.653846	-0.346154	0.307692	0.607843
GEO13667	advance stage	GSM1559862	0.0208333	-0.846154	0.137255	0.423077	-0.0769231	0.0769231	-0.461538	-0.54902
GEO13667	advance stage	GSM1559882	0.584706	0.5	-0.563725	0.192308	0.653846	0.576923	-0.153846	-0.322549
GEO13667	advance stage	GSM1559897	0.107398	-1	0.854839	0.230769	0.423077	-0.384615	0.961538	-0.432773
GEO13667	advance stage	GSM1559903	0.941176	-0.269231	-0.137255	-0.769231	1	0.346154	-0.115385	-0.647059
GEO13667	advance stage	GSM1559917	0.716216	-0.769231	0.480392	-0.307692	-1	-0.0769231	0.653846	-0.705882
GEO13667	advance stage	GSM1559932	0.250507	-0.653846	0.420373	-0.846154	-0.307692	-0.730769	0.230769	-0.607327
GEO13667	advance stage	GSM1559940	0.828125	-0.346154	-0.65049	0.423077	0.384615	0.538462	0.807692	-0.374183
GEO13667	advance stage	GSM1559955	0.372549	0.807692	-0.235294	0.384615	0.653846	-0.346154	0.307692	0.72549
GEO13667	advance stage	GSM1559962	0.699755	0.230769	0.647059	0.461538	-0.0384615	0.5	0.384615	0.941176
GEO13667	advance stage	GSM1559964	0.863876	-0.884615	0.490622	-0.423077	-0.961538	0.653846	-0.5	-0.980392
GEO13667	advance stage	GSM1559966	0.863876	-0.846154	0.537377	1	-0.461538	0.653846	-0.115385	-0.27451
GEO13667	advance stage	GSM1559975	-0.75	-0.884615	0.103832	-0.230769	0.423077	0.961538	0.884615	-0.588235
GEO13667	advance stage	GSM1559977	-0.563725	-0.730769	0.137255	-0.807692	-0.538462	-0.576923	0.461538	-0.351307
GEO13667	advance stage	GSM1559988	-0.510818	0.730769	-0.429412	0.384615	0.423077	-0.884615	0.153846	0.901961
GEO570	early stage	GSM2712004	-0.323529	-0.538462	0.235294	-0.576923	0.269231	-0.269231	-0.423077	-0.862745
GEO570	early stage	GSM2712005	0.663922	-0.384615	0.490196	-0.692308	-0.192308	0.0384615	0.846154	-0.658088
GEO570	early stage	GSM2712006	-0.411765	-0.576923	0.476264	0.0384615	-0.269231	0.307692	-0.0769231	-0.647059
GEO570	early stage	GSM2712007	-0.227718	0.730769	0.323529	-0.923077	-0.461538	-0.615385	-0.807692	-0.0588235
GEO570	early stage	GSM2712008	0.921569	-0.961538	0.45098	-0.692308	-0.538462	-1	0.923077	-0.921569
GEO570	early stage	GSM2712009	-0.470588	-0.884615	-0.0588235	-0.692308	0.653846	0.884615	1	-0.647059
GEO570	early stage	GSM2712010	-0.760854	0.0384615	0.27451	-0.961538	0.846154	-0.153846	-0.769231	-0.0784314
GEO570	early stage	GSM2712011	0.393557	0.346154	-0.286765	0.192308	-0.538462	-1	0.923077	0.80303
GEO570	early stage	GSM1104169	0.0871041	0.346154	0.215686	-0.653846	-0.730769	0.961538	-1	0.72549
GEO570	early stage	GSM1104170	0.573529	0.846154	-0.825415	0.615385	0.538462	-0.653846	-0.269231	0.313725
GEO570	early stage	GSM1104173	0.470588	0.961538	-0.607843	0.884615	-1	0.115385	0.846154	0.843137
GEO570	early stage	GSM1104178	-0.0196078	0.346154	0.0664488	-0.576923	-0.0769231	0.230769	-0.423077	0.231373
GEO570	early stage	GSM139131	0.332377	0.576923	-0.704902	0.115385	0.384615	-0.423077	-0.692308	-0.22549
GEO570	early stage	GSM143545	0.0784314	0.0384615	0.29638	-0.807692	0.115385	0.384615	-0.269231	-0.704902
GEO570	early stage	GSM143546	0.529412	0.846154	-0.588235	0.730769	-0.961538	0.0769231	0.961538	0.981481
GEO570	early stage	GSM143547	-0.432773	-0.230769	0.529412	-0.615385	-0.692308	1	-1	0.370098
GEO570	early stage	GSM1523339	0.0771526	-1	-0.117647	-0.576923	0.730769	0.346154	0.0769231	-0.72549
GEO570	early stage	GSM1523341	-0.199062	-1	-0.277778	-0.230769	0.0384615	0.5	1	0.354522
GEO570	early stage	GSM1523342	-0.647059	-0.846154	0.529412	-0.653846	0.269231	0.0769231	-0.192308	-0.45098
GEO570	early stage	GSM1523343	0.313725	-0.653846	0.627451	-0.923077	0.5	-0.846154	-0.769231	-1
GEO570	early stage	GSM1523351	0.588235	-0.5	-0.639434	0.0769231	0.961538	0.807692	-0.230769	-0.679633
GEO570	early stage	GSM1523352	0.159847	-0.923077	0.522059	-0.538462	0.346154	0.730769	-0.384615	-0.0196078
GEO570	early stage	GSM1523353	0.250507	-0.769231	0.537377	1	0.615385	0.846154	0.730769	-0.901961
GEO570	early stage	GSM1523354	0.357843	0.769231	-0.784314	0.384615	0.5	0.538462	0.423077	0.764706
GEO570	early stage	GSM1523356	0.764706	-0.884615	0.431373	-0.692308	0.807692	-1	1	-0.745098
GEO570	early stage	GSM1523358	0.104433	-0.230769	0.283333	-1	0.115385	-0.153846	-0.384615	-0.862745
GEO570	early stage	GSM1523362	0.640417	-0.769231	0.429739	-0.307692	0.115385	-0.269231	-0.846154	-0.882353
GEO570	early stage	GSM1523364	0.764706	-0.346154	0.522059	-0.923077	0.807692	-0.0769231	0.346154	-0.921569
GEO570	early stage	GSM1523372	-0.429412	-0.653846	2.77556e-16	-0.923077	-0.192308	0.961538	-0.5	0.242459
GEO570	early stage	GSM1523373	2.77556e-16	-0.461538	0.254902	0.692308	-0.961538	-1	0.576923	0.647059
GEO570	early stage	GSM1523374	-0.835784	0.615385	-0.900735	0.961538	-0.230769	-0.846154	-0.5	0.333333
GEO570	early stage	GSM1523375	0.294118	0.923077	-0.509804	0.807692	-0.961538	0.538462	0.269231	0.292647
GEO570	early stage	GSM1523377	0.192402	0.846154	-0.588235	0.769231	0.384615	-0.115385	-0.692308	0.960784
GEO570	early stage	GSM1523378	-0.617647	1	-0.726409	-0.807692	0.576923	0.384615	0.5	0.823529
GEO570	early stage	GSM1523382	0.529412	-0.923077	-0.352941	1	0.807692	0.961538	-0.807692	0.647059
GEO570	early stage	GSM1523383	-0.172269	1	-0.294118	0.384615	-0.846154	-1	-0.307692	0.743137
GEO570	early stage	GSM1523384	0.407928	0.884615	-0.0392157	0.230769	-0.615385	0.807692	-0.0384615	0.784314
GEO570	early stage	GSM1523385	-0.715686	-0.153846	-0.0196078	-0.730769	0.115385	0.269231	0.0769231	0.0992157
GEO570	early stage	GSM1523386	-0.199062	0.884615	-0.137255	0.615385	0.384615	0.538462	-0.538462	0.862745
GEO570	early stage	GSM1523390	0.156863	-1	0.254902	0.692308	-0.538462	0.615385	0.961538	0.107398
GEO570	early stage	GSM1523391	0.188627	-0.653846	-0.490196	-0.730769	-0.0384615	-0.884615	-0.307692	0.215686
GEO570	early stage	GSM1523392	0.54902	-0.769231	-0.474877	-0.0384615	0.692308	-1	0.961538	0.182598
GEO570	early stage	GSM1523393	0.607843	0.5	0.0784314	-0.461538	0.846154	0.269231	0.923077	-0.941176
GEO570	early stage	GSM1523394	0.588235	-0.884615	0.0784314	-0.692308	0.923077	0.115385	-0.269231	-0.647059
GEO570	early stage	GSM1523396	-0.468954	-0.653846	0.666667	-0.153846	-0.769231	-0.730769	0.5	0.295207
GEO570	early stage	GSM1523397	-0.421569	0.923077	-0.780112	0.769231	-1	0.692308	-0.0769231	0.752723
GEO570	early stage	GSM1523398	2.77556e-16	-1	0.646709	-0.769231	0.692308	-0.0384615	-0.730769	-0.568627
GEO570	early stage	GSM1523401	-0.627451	1	0.0301961	-0.5	-0.769231	0.576923	-0.846154	0.705882
GEO570	early stage	GSM1523406	0.025	-0.653846	0.913793	-0.923077	0.807692	-1	4.44089e-16	-0.685924
GEO570	early stage	GSM1523407	-0.105664	-0.5	0.52451	-0.307692	-0.384615	0.769231	1	-0.494652
GEO570	early stage	GSM1523410	0.803922	0.153846	-0.231283	-0.615385	0.423077	-0.461538	-0.576923	0.333333
GEO570	early stage	GSM1523411	-0.465212	-0.230769	0.27451	-0.192308	4.44089e-16	-0.846154	0.269231	0.553167
GEO570	early stage	GSM1523415	-0.610994	0.346154	0.214461	0.653846	-0.115385	-0.961538	-0.153846	-0.236345
GEO570	early stage	GSM1523419	0.764706	0.0769231	0.796569	0.192308	0.769231	-0.269231	-0.230769	-0.960784
GEO570	early stage	GSM155932	0.54902	0.0769231	-0.568627	0.769231	-0.961538	0.115385	0.576923	-0.281756
GEO570	early stage	GSM155933	0.0196078	0.692308	-0.705882	0.538462	-0.115385	-0.346154	0.346154	0.607843
GEO570	early stage	GSM155934	0.669118	-0.346154	0.745098	0.615385	1	0.807692	-0.153846	-0.901961
GEO570	early stage	GSM155935	-0.381599	0.615385	-0.411765	0.153846	-0.961538	-0.0769231	-0.807692	0.588235
GEO570	early stage	GSM155937	0.568627	-0.0769231	0.429739	0.0384615	-0.807692	-0.923077	0.846154	-0.397059
GEO570	early stage	GSM155939	0.72549	0.0769231	-0.0784314	-0.961538	-0.653846	-0.884615	4.44089e-16	-0.431373
GEO570	early stage	GSM248688	0.347059	0.807692	-0.73574	0.576923	0.538462	0.884615	-0.961538	0.573316
GEO570	early stage	GSM248689	-0.333333	-0.0769231	0.618873	0.192308	0.730769	0.615385	-0.230769	-0.610994
GEO570	early stage	GSM248691	-0.0392157	-0.692308	0.588235	-0.961538	0.5	-0.192308	0.307692	0.315033
GEO570	early stage	GSM248692	-0.362517	-0.807692	-0.0784314	0.307692	-0.115385	0.192308	-0.423077	0.821398
GEO570	early stage	GSM248694	-0.544706	0.384615	-0.77792	1	0.807692	-0.153846	4.44089e-16	0.352941
GEO570	early stage	GSM248695	0.187856	0.615385	0.0392157	-0.576923	0.923077	0.769231	-0.5	-0.294118
GEO570	early stage	GSM248696	-0.392157	-0.384615	-0.0196078	0.307692	0.653846	0.538462	-1	2.77556e-16
GEO570	early stage	GSM248698	0.0392157	0.423077	-0.0686275	0.0384615	-0.0769231	-0.538462	0.230769	-0.0588235
GEO570	early stage	GSM248699	-0.0196078	0.230769	-0.486928	4.44089e-16	0.192308	0.923077	-0.653846	-0.432921
GEO570	early stage	GSM248700	0.470588	-0.961538	0.0392157	-0.192308	-0.653846	-0.576923	0.692308	0.921569
GEO570	early stage	GSM248702	0.862745	-0.923077	0.537377	-0.846154	-1	0.730769	0.461538	-0.686275
GEO570	early stage	GSM248703	0.411765	1	0.133053	-0.461538	-0.884615	-0.961538	-0.269231	0.381863
GEO570	early stage	GSM248704	0.72549	0.961538	-0.745098	0.576923	-0.269231	-0.230769	-0.192308	0.960784
GEO570	early stage	GSM248705	0.0588235	0.923077	-0.77792	0.538462	-0.230769	0.346154	0.0384615	0.72549
GEO570	early stage	GSM248706	0.529412	-0.576923	0.840095	4.44089e-16	0.384615	0.346154	0.923077	-0.862745
GEO570	early stage	GSM248707	0.757659	-0.346154	0.247549	0.730769	-0.961538	-0.615385	4.44089e-16	0.235294
GEO570	early stage	GSM248708	0.882353	-0.153846	0.676471	-1	0.461538	-0.538462	0.346154	-0.921569
GEO570	early stage	GSM248709	-0.0784314	0.846154	-0.647059	-0.0384615	-0.423077	0.230769	0.538462	0.862745
GEO570	early stage	GSM248710	0.882353	0.769231	-0.184641	-0.307692	0.576923	0.5	0.884615	-0.432773
GEO570	early stage	GSM248711	0.267843	0.884615	-0.751107	0.846154	-0.692308	-0.230769	0.384615	0.882353
GEO570	early stage	GSM248712	-0.54085	-0.846154	-0.117647	-0.153846	0.692308	1	0.0384615	0.54902
GEO570	early stage	GSM248713	-0.431373	0.230769	-0.186928	0.0384615	-0.115385	-0.884615	0.576923	0.781194
GEO570	early stage	GSM248714	0.594474	-1	0.618873	-0.576923	0.269231	0.192308	1	-0.72549
GEO570	early stage	GSM248715	0.578431	-0.0384615	0.611275	-0.923077	0.538462	-0.884615	0.653846	-0.910714
GEO570	early stage	GSM248716	0.611854	0.576923	0.642157	0.230769	0.0769231	0.346154	0.153846	0.313725
GEO570	early stage	GSM248717	0.0661195	-0.461538	-0.515012	-0.423077	-0.884615	-0.769231	4.44089e-16	-0.529412
GEO570	early stage	GSM248718	-0.843137	0.923077	-0.695226	-0.346154	0.269231	-0.538462	-0.653846	0.627451
GEO570	early stage	GSM248719	0.607843	0.576923	0.54902	-0.653846	0.730769	-0.384615	-0.153846	0.669118
GEO570	early stage	GSM248720	-0.519608	0.269231	-0.0980392	0.384615	-0.807692	-0.0384615	-0.923077	0.0526961
GEO570	early stage	GSM248721	-0.481729	0.692308	-0.164216	-0.461538	0.230769	4.44089e-16	-0.884615	0.490196
GEO570	early stage	GSM248722	0.361408	-0.961538	0.475797	-0.653846	0.192308	0.230769	-0.0384615	-0.627451
GEO570	early stage	GSM248723	-0.703137	-0.5	-0.0784314	-0.346154	0.961538	0.884615	-0.961538	-0.686275
GEO570	early stage	GSM248724	3.88578e-16	-0.692308	-0.85	0.0769231	0.269231	-0.423077	-0.807692	0.176471
GEO570	early stage	GSM248726	-0.432773	-0.346154	0.757659	-0.461538	0.615385	0.307692	-0.923077	-0.647059
GEO570	early stage	GSM248727	-0.715686	-0.576923	0.490196	-0.653846	0.384615	0.846154	-0.961538	-0.686275
GEO570	early stage	GSM248728	-0.372549	-0.923077	0.29638	-0.769231	0.346154	-0.115385	-0.269231	-1
GEO570	early stage	GSM248729	0.29638	-0.230769	-0.568627	-0.115385	0.807692	0.384615	0.307692	-0.805612
GEO570	early stage	GSM248730	0.0588235	0.538462	0.764706	-0.692308	1	0.115385	-0.384615	-0.941176
GEO570	early stage	GSM248731	-0.132353	-1	0.470588	-0.346154	0.153846	-0.115385	-0.269231	-0.901961
GEO570	early stage	GSM248732	-0.254902	-0.346154	0.686275	-0.576923	-0.884615	0.846154	-0.653846	-0.843137
GEO570	early stage	GSM248733	0.0784314	0.615385	0.600218	0.538462	-0.923077	-0.884615	0.692308	0.823529
GEO570	early stage	GSM248734	0.65601	0.615385	-0.632353	0.692308	-0.192308	-0.230769	0.884615	-0.607843
GEO570	early stage	GSM248735	-0.386275	0.807692	-0.72549	0.346154	-0.230769	0.384615	0.538462	0.72549
GEO570	early stage	GSM248736	-0.529412	0.846154	-0.568627	1	-1	0.423077	0.346154	-0.381599
GEO570	early stage	GSM248737	0.235294	-0.192308	-0.588235	0.461538	-0.961538	0.0769231	0.192308	0.764706
GEO570	early stage	GSM248738	0.508369	0.115385	0.19697	-0.192308	-0.846154	0.0769231	0.692308	-0.588235
GEO570	early stage	GSM248740	0.144258	0.692308	-0.607327	0.807692	0.730769	-0.884615	-0.461538	-0.823529
GEO570	early stage	GSM248741	0.470588	0.423077	0.0294118	0.961538	-0.846154	-0.692308	0.769231	0.27451
GEO570	early stage	GSM248742	0.921569	0.192308	0.642157	0.846154	-0.884615	-0.269231	-0.0769231	-0.373162
GEO570	early stage	GSM248743	-0.311275	4.44089e-16	-0.835784	0.153846	0.730769	0.769231	0.692308	-0.421569
GEO570	early stage	GSM248744	0.247549	0.884615	-0.703209	0.730769	-0.384615	-0.769231	0.346154	0.901961
GEO570	early stage	GSM248750	-0.372549	0.346154	0.821398	-0.192308	0.730769	1	0.192308	-0.341073
GEO570	early stage	GSM248751	0.783365	0.153846	0.764706	-0.807692	0.576923	-0.115385	4.44089e-16	-0.627451
GEO570	early stage	GSM248753	0.145425	-0.0769231	0.00942685	0.653846	0.269231	-0.0384615	0.423077	-0.901961
GEO570	early stage	GSM248756	0.618873	-0.653846	0.103832	-0.576923	0.192308	0.807692	0.576923	0.0802139
GEO570	early stage	GSM248757	-0.470588	0.423077	0.234681	-0.807692	0.730769	-0.653846	-0.846154	-0.803922
GEO570	early stage	GSM248758	-0.666667	0.961538	-0.289723	0.807692	-0.769231	-0.884615	-0.153846	0.843137
GEO570	early stage	GSM248760	0.0227273	-0.807692	0.45098	-0.0769231	0.807692	-1	0.230769	-0.45098
GEO570	early stage	GSM248761	4.44089e-16	-0.653846	0.567227	0.923077	-0.884615	0.961538	-0.423077	-0.745098
GEO570	early stage	GSM248763	0.871499	-0.923077	0.666667	-0.730769	-0.0384615	-0.307692	0.115385	-0.431373
GEO570	early stage	GSM248764	0.431373	-0.615385	0.0227273	0.423077	-0.730769	-0.923077	0.576923	0.752723
GEO570	early stage	GSM248765	0.188627	0.0384615	-0.509804	-0.730769	0.769231	-0.923077	0.730769	0.692698
GEO570	early stage	GSM248766	-0.431373	-0.346154	0.352941	0.115385	0.230769	0.884615	0.807692	0.127451
GEO570	early stage	GSM248767	0.766396	-0.807692	0.284314	-0.576923	0.538462	0.192308	0.115385	-0.921569
GEO570	early stage	GSM248772	-0.760854	-0.807692	0.313725	0.269231	-0.307692	0.692308	0.5	-0.143048
GEO13667	early stage	GSM1559606	0.0885734	-0.846154	-0.0784314	-0.576923	1	-0.153846	4.44089e-16	-0.764706
GEO13667	early stage	GSM1559608	-0.206147	0.923077	0.659959	-0.538462	-0.192308	-0.230769	0.269231	-0.679633
GEO13667	early stage	GSM1559609	0.584706	-0.884615	0.529412	0.115385	-0.0769231	-0.769231	0.384615	-0.490196
GEO13667	early stage	GSM1559611	-0.0392157	-0.5	-0.132353	-0.0769231	0.461538	-0.692308	0.192308	-0.490196
GEO13667	early stage	GSM1559613	-0.12632	0.230769	0.54902	-0.923077	0.346154	0.884615	-0.730769	-0.359351
GEO13667	early stage	GSM1559615	0.663993	-0.5	0.0931373	0.0769231	0.769231	0.961538	-0.0769231	-0.764706
GEO13667	early stage	GSM1559617	0.616728	-0.115385	0.334865	-0.423077	0.769231	-0.0384615	0.115385	-0.921569
GEO13667	early stage	GSM1559619	0.0392157	-0.846154	0.738704	-0.884615	-0.307692	0.461538	-0.115385	-0.686275
GEO13667	early stage	GSM1559621	0.196078	-0.0384615	0.740896	-0.807692	-0.423077	-0.307692	0.115385	0.165196
GEO13667	early stage	GSM1559623	0.02	-0.461538	-0.0784314	-0.192308	1	0.692308	-0.384615	-0.882353
GEO13667	early stage	GSM1559625	-0.176471	-0.384615	0.882353	-0.961538	0.692308	0.461538	-0.307692	-0.882353
GEO13667	early stage	GSM1559629	0.752723	-0.653846	-0.760854	-0.538462	-0.961538	0.0384615	0.384615	-0.444547
GEO13667	early stage	GSM1559631	-0.739706	-0.192308	0.429739	0.807692	0.5	1	-0.538462	0.0784314
GEO13667	early stage	GSM1559633	0.86152	-0.307692	0.52451	-1	0.961538	-0.230769	0.230769	-0.647059
GEO13667	early stage	GSM1559634	-0.782353	-0.307692	0.372549	1	0.730769	0.769231	0.192308	-0.313725
GEO13667	early stage	GSM1559636	0.164781	-0.576923	0.447712	-0.769231	0.923077	0.769231	0.307692	-0.823529
GEO13667	early stage	GSM1559638	-0.780112	-0.346154	-0.54085	0.423077	-0.615385	0.846154	0.769231	0.140456
GEO13667	early stage	GSM1559640	0.600218	0.0769231	-0.561275	-0.884615	-0.807692	-0.307692	0.346154	0.882353
GEO13667	early stage	GSM1559642	-0.0196078	-0.923077	-0.561275	0.653846	-0.269231	0.423077	0.576923	0.421919
GEO13667	early stage	GSM1559644	0.235294	0.769231	-0.728571	-0.576923	-0.846154	-0.423077	0.807692	0.803922
GEO13667	early stage	GSM1559648	0.666667	-0.269231	-0.607327	-0.923077	-0.807692	0.730769	0.884615	1
GEO13667	early stage	GSM1559650	0.905229	-1	0.0392157	-0.615385	-0.153846	0.538462	0.884615	-0.627451
GEO13667	early stage	GSM1559652	0.882353	-0.230769	-0.745098	-0.538462	-0.961538	0.269231	1	0.411765
GEO13667	early stage	GSM1559654	0.306723	-0.384615	0.941554	-0.846154	-1	-0.807692	0.807692	0.294118
GEO13667	early stage	GSM1559656	0.45098	-0.538462	-0.0980392	-0.653846	0.423077	-0.307692	0.961538	-0.745098
GEO13667	early stage	GSM1559658	-0.519608	-0.423077	-0.0196078	-0.230769	0.153846	-0.384615	0.461538	0.384417
GEO13667	early stage	GSM1559660	-0.200603	0.384615	-0.862745	-0.5	-0.692308	0.923077	0.230769	-0.577206
GEO13667	early stage	GSM1559664	0.568944	-0.576923	-0.231618	-0.269231	-1	0.961538	0.538462	-0.760854
GEO13667	early stage	GSM1559665	0.294118	-0.423077	0.490196	-0.461538	0.769231	0.923077	0.576923	-0.980392
GEO13667	early stage	GSM1559667	0.882353	-0.153846	0.45098	-0.692308	-0.923077	-0.307692	-0.115385	-0.764706
GEO13667	early stage	GSM1559669	0.642157	-0.807692	0.733512	-0.653846	0.769231	-0.115385	0.461538	-0.627451
GEO13667	early stage	GSM1559671	0.103832	-0.230769	-0.0196078	-0.923077	4.44089e-16	0.192308	0.923077	-0.784314
GEO13667	early stage	GSM1559675	0.630845	-0.5	0.764706	-0.923077	0.192308	-0.269231	-0.538462	-0.728571
GEO13667	early stage	GSM1559677	-0.137255	0.115385	0.529412	-0.615385	0.538462	0.0769231	-0.230769	-0.882353
GEO13667	early stage	GSM1559679	-0.0655315	-0.692308	0.779412	-0.884615	-0.0769231	0.807692	-1	-0.784314
GEO13667	early stage	GSM1559681	0.520588	-0.230769	0.823529	-0.307692	-0.846154	-0.461538	0.576923	-0.45098
GEO13667	early stage	GSM1559683	0.784314	-0.423077	0.63328	-1	0.653846	-0.307692	-0.0384615	-0.705882
GEO13667	early stage	GSM1559685	-0.437029	-0.884615	-0.323529	-0.576923	0.423077	-0.538462	-0.423077	-0.823529
GEO13667	early stage	GSM1559687	-0.82041	0.846154	0.901961	0.730769	-0.653846	0.961538	0.5	-0.183473
GEO13667	early stage	GSM1559689	-0.0588235	-0.615385	-0.980769	-0.692308	0.5	0.615385	-0.307692	-0.27451
GEO13667	early stage	GSM1559690	0.0357143	0.5	-0.242647	0.961538	0.769231	0.307692	-0.461538	-0.490196
GEO13667	early stage	GSM1559692	0.0196078	0.653846	0.593137	-0.346154	-0.423077	-0.115385	0.730769	0.117647
GEO13667	early stage	GSM1559693	0.0588235	0.615385	-0.311275	-0.461538	-0.307692	0.5	0.576923	0.618999
GEO13667	early stage	GSM1559695	-0.705882	0.961538	-0.693277	-0.0384615	0.307692	0.230769	-0.0769231	0.568627
GEO13667	early stage	GSM1559696	-0.235294	-0.961538	0.666667	-0.730769	0.461538	0.230769	-0.5	-0.686275
GEO13667	early stage	GSM1559697	0.752723	-0.346154	0.409029	0.653846	-0.692308	-0.0769231	0.692308	-0.431373
GEO13667	early stage	GSM1559699	0.666667	-0.0769231	0.0980392	0.5	-0.0384615	0.923077	0.115385	-0.204412
GEO13667	early stage	GSM1559701	0.905229	-0.384615	0.294118	-0.538462	0.846154	-0.307692	0.730769	-0.784314
GEO13667	early stage	GSM1559705	-0.137255	-0.538462	0.523965	-1	0.615385	0.461538	-0.307692	-0.784314
GEO13667	early stage	GSM1559707	-0.117647	-1	0.745098	-0.807692	0.653846	-0.0384615	-0.269231	-0.882353
GEO13667	early stage	GSM1559708	0.0664488	0.230769	0.627451	-0.884615	0.961538	0.923077	-0.846154	0.19697
GEO13667	early stage	GSM1559710	-0.0392157	-0.807692	0.823529	-0.884615	-0.423077	0.269231	0.307692	-0.941176
GEO13667	early stage	GSM1559712	0.752723	-0.653846	-0.715686	0.0384615	0.923077	0.961538	-0.115385	-0.411765
GEO13667	early stage	GSM1559713	-0.782353	-0.5	0.490622	-0.461538	-0.115385	0.769231	0.807692	-0.269608
GEO13667	early stage	GSM1559714	0.72549	-0.884615	0.654062	-0.692308	0.5	0.846154	0.923077	-0.529412
GEO13667	early stage	GSM1559717	-0.381599	0.807692	0.301858	-0.884615	0.461538	-0.769231	-0.346154	-0.536064
GEO13667	early stage	GSM1559719	-0.529412	0.346154	0.72549	-0.5	0.115385	-0.730769	0.769231	0.0784314
GEO13667	early stage	GSM1559720	0.0588235	-0.807692	0.215686	-0.846154	-0.384615	0.192308	0.730769	-0.803922
GEO13667	early stage	GSM1559722	-0.612532	0.153846	0.783365	0.269231	-0.423077	0.346154	-0.576923	0.52451
GEO13667	early stage	GSM1559724	0.130515	-0.923077	-0.235294	-0.769231	0.269231	-0.0769231	0.961538	0.0871041
GEO13667	early stage	GSM1559725	-0.423633	-0.923077	0.215686	-0.846154	0.115385	0.807692	0.153846	0.354522
GEO13667	early stage	GSM1559727	-0.0588235	-0.846154	0.49747	-0.884615	0.461538	0.115385	-0.269231	-0.862745
GEO13667	early stage	GSM1559729	0.409029	-0.807692	0.247549	-0.538462	0.769231	-0.115385	-0.0384615	-0.666667
GEO13667	early stage	GSM1559730	-0.183146	0.846154	-0.116368	-0.615385	0.692308	0.269231	0.423077	-0.259104
GEO13667	early stage	GSM1559732	-0.0592157	0.153846	0.823529	-0.807692	-0.0769231	-0.5	0.192308	-0.45098
GEO13667	early stage	GSM1559734	-0.658215	-0.769231	-0.196078	-0.692308	0.653846	0.884615	0.0769231	-0.137255
GEO13667	early stage	GSM1559736	0.176809	0.346154	0.573316	-0.153846	-0.230769	0.307692	0.5	-0.862745
GEO13667	early stage	GSM1559738	0.233193	-0.538462	0.901569	-0.769231	0.192308	0.576923	0.0384615	-0.686275
GEO13667	early stage	GSM1559739	-0.286765	-0.615385	0.406863	-0.576923	-0.0769231	-0.115385	-0.269231	-0.632353
GEO13667	early stage	GSM1559741	-0.117647	-0.923077	0.588235	-0.461538	0.346154	0.0769231	-0.5	-0.823529
GEO13667	early stage	GSM1559742	0.766396	0.115385	0.215686	-0.730769	0.692308	0.884615	0.615385	-0.607843
GEO13667	early stage	GSM1559744	-0.117647	-0.5	0.470588	-0.615385	-0.346154	0.692308	0.461538	-0.647059
GEO13667	early stage	GSM1559746	3.33067e-16	-0.615385	0.803922	-0.576923	0.192308	-0.346154	0.461538	-0.941176
GEO13667	early stage	GSM1559750	0.757143	0.884615	0.764706	-0.0769231	-0.692308	0.153846	-0.230769	-0.0196078
GEO13667	early stage	GSM1559752	-0.0588235	-0.653846	0.509804	-0.0384615	0.230769	0.576923	-0.269231	-0.862745
GEO13667	early stage	GSM1559754	0.180036	-0.538462	0.29257	-0.769231	-0.5	-0.423077	0.461538	-0.563181
GEO13667	early stage	GSM1559755	0.627451	-0.538462	0.397904	-0.423077	0.923077	0.269231	0.192308	-0.803922
GEO13667	early stage	GSM1559756	-0.331863	-0.307692	0.283333	-0.615385	0.923077	0.807692	-0.884615	-0.352941
GEO13667	early stage	GSM1559758	-0.392157	-0.730769	0.431373	-0.884615	4.44089e-16	0.0769231	0.269231	-0.45098
GEO13667	early stage	GSM1559760	0.294118	0.884615	-0.0694118	0.0769231	-0.846154	-0.0384615	-0.153846	0.823529
GEO13667	early stage	GSM1559761	0.905229	-0.230769	-0.231618	-0.538462	0.653846	0.769231	0.576923	-0.901961
GEO13667	early stage	GSM1559763	0.0980392	-0.884615	-0.186928	-0.346154	0.192308	0.692308	-0.0384615	-0.561275
GEO13667	early stage	GSM1559764	0.736111	-0.0769231	0.0392157	-0.269231	-1	0.384615	0.923077	0.45098
GEO13667	early stage	GSM1559766	0.960784	-0.576923	0.176471	-0.0769231	-1	0.807692	0.384615	0.828125
GEO13667	early stage	GSM1559768	0.913793	-0.230769	-0.0588235	-0.384615	0.961538	0.615385	0.5	-0.705882
GEO13667	early stage	GSM1559770	0.618999	-0.769231	0.54902	-0.576923	0.346154	-0.461538	-0.653846	-0.411765
GEO13667	early stage	GSM1559772	0.780637	-0.615385	0.823529	-0.153846	0.269231	-0.307692	-0.269231	-0.862745
GEO13667	early stage	GSM1559774	0.455437	-0.884615	0.0588235	0.307692	0.884615	0.346154	-0.653846	-0.960784
GEO13667	early stage	GSM1559775	0.0196078	-0.846154	0.392157	-0.653846	0.615385	0.346154	-0.461538	-0.568627
GEO13667	early stage	GSM1559781	0.828125	-1	0.0784314	-0.5	-0.307692	0.576923	-0.230769	-0.882353
GEO13667	early stage	GSM1559784	0.165196	-0.615385	0.431373	-0.692308	0.423077	0.0384615	0.153846	-0.960784
GEO13667	early stage	GSM1559785	0.471602	-1	0.45098	-0.730769	0.0769231	-0.0769231	-0.269231	-0.607843
GEO13667	early stage	GSM1559787	0.02	0.730769	-0.0392157	0.538462	0.923077	-0.653846	-0.423077	0.372549
GEO13667	early stage	GSM1559790	0.295343	-0.923077	0.496078	-0.884615	0.307692	0.846154	0.384615	-0.627451
GEO13667	early stage	GSM1559792	0.647059	-1	0.196078	-0.115385	0.692308	-0.461538	-0.153846	-0.843137
GEO13667	early stage	GSM1559794	-0.372549	-0.923077	0.159847	-0.692308	-0.0769231	0.846154	0.692308	-0.803922
GEO13667	early stage	GSM1559796	0.686275	-0.423077	-0.529412	-0.538462	-0.0769231	0.269231	0.730769	0.523965
GEO13667	early stage	GSM1559798	0.435662	-0.461538	-0.381599	-0.884615	-0.0384615	0.653846	-0.576923	-0.45098
GEO13667	early stage	GSM1559799	0.457108	-0.846154	0.72549	-0.884615	-1	-0.615385	0.115385	-0.627451
GEO13667	early stage	GSM1559800	-0.823529	-0.115385	0.0980392	-0.269231	0.576923	-0.923077	-0.576923	-0.563725
GEO13667	early stage	GSM1559805	-0.117647	-0.692308	0.960784	-0.846154	-0.0384615	-0.653846	-0.192308	-0.686275
GEO13667	early stage	GSM1559809	0.480392	-0.5	0.823529	-0.307692	0.961538	-0.269231	-0.653846	-0.901961
GEO13667	early stage	GSM1559811	0.743137	-0.884615	0.522059	-1	0.384615	-0.230769	0.5	-0.216024
GEO13667	early stage	GSM1559812	0.283049	-1	0.490196	-0.384615	0.0384615	0.230769	0.769231	-0.333333
GEO13667	early stage	GSM1559813	0.393705	-0.615385	0.334967	0.423077	0.961538	4.44089e-16	0.846154	-0.882353
GEO13667	early stage	GSM1559814	-0.137255	-0.884615	0.810784	-0.923077	-0.346154	-0.423077	0.692308	-0.470588
GEO13667	early stage	GSM1559815	0.45098	-0.807692	-0.153431	0.653846	-0.153846	-0.576923	-1	-0.490196
GEO13667	early stage	GSM1559817	0.618873	-0.807692	0.0871041	-0.884615	0.384615	0.5	-0.0384615	-0.705882
GEO13667	early stage	GSM1559819	0.156863	-0.538462	0.941554	-0.576923	0.769231	-0.0769231	-0.153846	-0.791939
GEO13667	early stage	GSM1559825	-0.468954	-0.230769	0.294118	-0.653846	0.884615	0.538462	-0.346154	-0.803922
GEO13667	early stage	GSM1559827	0.745098	-0.0769231	0.333333	-0.5	0.0384615	-0.307692	0.807692	-0.921569
GEO13667	early stage	GSM1559829	-0.579226	4.44089e-16	0.320136	-0.615385	-0.423077	0.576923	-0.153846	0.828976
GEO13667	early stage	GSM1559831	-0.308683	-0.692308	0.803922	-0.730769	0.653846	-0.153846	-0.384615	-0.0694118
GEO13667	early stage	GSM1559833	-0.843137	-0.307692	0.19697	0.961538	-0.5	0.269231	0.230769	0.578431
GEO13667	early stage	GSM1559835	0.901569	-0.961538	0.431373	-0.692308	0.153846	0.961538	0.692308	-0.980392
GEO13667	early stage	GSM1559837	0.568627	-0.5	0.219888	0.0769231	0.5	-0.653846	0.692308	-0.577206
GEO13667	early stage	GSM1559838	0.0588235	-0.692308	0.72549	-0.5	-0.230769	0.769231	-0.115385	-0.784314
GEO13667	early stage	GSM1559840	0.409029	-0.423077	0.457108	-0.961538	0.384615	-0.615385	0.615385	-0.823529
GEO13667	early stage	GSM1559842	0.457108	-0.923077	0.883333	0.730769	0.961538	0.538462	-0.230769	-0.490196
GEO13667	early stage	GSM1559843	-0.117647	-0.423077	-0.509804	-0.192308	0.153846	-0.307692	0.653846	0.627451
GEO13667	early stage	GSM1559845	0.327094	-0.961538	0.752723	-0.769231	0.461538	0.5	-0.192308	-0.627451
GEO13667	early stage	GSM1559846	0.803922	0.730769	-0.254902	0.538462	-0.961538	-0.423077	0.923077	0.294118
GEO13667	early stage	GSM1559847	-0.616615	0.307692	-0.592383	-0.576923	-0.769231	-0.307692	0.692308	0.137255
GEO13667	early stage	GSM1559848	0.86152	0.0384615	0.144258	-0.346154	0.923077	-0.653846	0.5	-0.843137
GEO13667	early stage	GSM1559849	0.883333	-0.615385	0.0771526	-0.884615	0.769231	0.384615	0.923077	0.0392157
GEO13667	early stage	GSM1559850	-0.392157	-0.730769	0.981481	-0.538462	-0.153846	-0.692308	0.346154	-0.900735
GEO13667	early stage	GSM1559854	0.757143	-0.923077	0.384417	-0.615385	-0.153846	-0.269231	0.653846	-0.803922
GEO13667	early stage	GSM1559856	0.689356	0.538462	-0.132353	-0.346154	0.576923	0.692308	0.423077	-0.900735
GEO13667	early stage	GSM1559858	-0.0196078	-1	0.45098	-0.5	0.115385	0.807692	-0.230769	-0.764706
GEO13667	early stage	GSM1559860	0.392157	-0.807692	0.716216	-0.961538	0.923077	-0.307692	-0.230769	-0.764706
GEO13667	early stage	GSM1559864	-0.312389	-0.423077	0.0263158	-0.384615	0.692308	0.846154	-0.230769	-1
GEO13667	early stage	GSM1559866	-0.0784314	0.384615	-0.191062	0.615385	-0.769231	0.115385	-0.269231	-0.0784314
GEO13667	early stage	GSM1559868	0.156385	0.153846	0.553167	-0.807692	0.884615	-0.576923	0.538462	-0.823529
GEO13667	early stage	GSM1559870	0.0802139	0.769231	0.54902	0.423077	0.538462	-0.5	0.115385	-0.703209
GEO13667	early stage	GSM1559872	-0.658497	-0.5	0.313725	-0.923077	0.307692	0.961538	-0.346154	-0.335596
GEO13667	early stage	GSM1559873	0.784314	0.576923	-0.819853	-0.0384615	4.44089e-16	-0.615385	-0.307692	-0.294118
GEO13667	early stage	GSM1559874	0.882353	-0.961538	0.313725	-0.884615	0.423077	0.807692	-0.538462	-0.921569
GEO13667	early stage	GSM1559876	0.711891	0.307692	0.435662	-0.115385	-0.653846	-0.269231	0.692308	-0.588235
GEO13667	early stage	GSM1559879	0.496078	-0.307692	0.442513	-0.769231	-0.461538	-0.5	0.192308	-0.411765
GEO13667	early stage	GSM1559880	0.0980392	0.923077	-0.219251	0.692308	0.461538	-0.307692	-0.692308	0.882353
GEO13667	early stage	GSM1559884	0.218954	0.653846	-0.27451	0.0769231	0.769231	0.692308	0.384615	-0.647059
GEO13667	early stage	GSM1559885	0.496078	-1	0.883333	-0.5	0.769231	-0.538462	0.730769	-0.843137
GEO13667	early stage	GSM1559886	-0.0630252	-0.730769	0.822353	-0.769231	0.0769231	0.615385	0.807692	-0.607843
GEO13667	early stage	GSM1559887	0.901961	-0.269231	0.568627	4.44089e-16	0.846154	-0.461538	0.307692	-0.803922
GEO13667	early stage	GSM1559889	-0.77792	-0.307692	-0.627451	-0.653846	4.44089e-16	0.230769	0.730769	-0.0486425
GEO13667	early stage	GSM1559890	0.72549	-0.0384615	0.490196	-0.230769	0.961538	0.923077	-0.692308	-0.764706
GEO13667	early stage	GSM1559892	-0.738971	-0.5	0.65601	-0.346154	-0.884615	-0.153846	0.538462	-0.862745
GEO13667	early stage	GSM1559893	0.784314	-0.692308	0.313725	-0.384615	0.5	-0.153846	0.115385	-0.901961
GEO13667	early stage	GSM1559895	-0.666667	-0.0384615	-0.607843	0.692308	-0.461538	-0.192308	-0.0769231	0.352941
GEO13667	early stage	GSM1559899	0.613876	-0.807692	-0.577206	-0.115385	0.615385	-0.153846	0.230769	-0.509804
GEO13667	early stage	GSM1559901	-0.72549	0.0769231	0.333333	-0.769231	-0.884615	0.961538	0.807692	-0.699174
GEO13667	early stage	GSM1559905	0.863876	-0.461538	0.803922	-0.346154	0.269231	0.192308	-0.153846	-0.607843
GEO13667	early stage	GSM1559907	-0.183473	-0.807692	0.242459	-0.692308	-0.0769231	-0.153846	0.807692	-0.72549
GEO13667	early stage	GSM1559908	-0.0980392	-1	0.941554	-0.461538	-0.269231	1	-0.115385	-0.784314
GEO13667	early stage	GSM1559910	0.0238095	0.307692	0.196078	-0.230769	0.0769231	0.346154	0.576923	-0.693277
GEO13667	early stage	GSM1559912	0.607843	-0.0769231	-0.319073	-0.923077	0.730769	-0.153846	0.423077	-0.666667
GEO13667	early stage	GSM1559914	-0.0642157	-0.115385	0.234681	0.0384615	0.769231	1	-0.730769	-0.227071
GEO13667	early stage	GSM1559915	0.50549	-0.807692	0.537377	-0.730769	0.923077	-0.115385	-0.230769	-0.803922
GEO13667	early stage	GSM1559919	0.666667	-0.692308	0.901961	-0.807692	0.884615	-0.653846	-0.115385	-0.72549
GEO13667	early stage	GSM1559920	-0.731913	0.884615	-0.703137	0.5	0.0384615	-0.269231	-0.346154	0.647059
GEO13667	early stage	GSM1559922	-0.117647	-0.961538	0.72549	0.653846	0.192308	0.230769	4.44089e-16	-0.882353
GEO13667	early stage	GSM1559924	-0.206147	0.423077	-0.451735	0.653846	-0.961538	-0.769231	0.769231	0.72549
GEO13667	early stage	GSM1559925	0.553167	-0.846154	-0.0588235	-1	-0.0769231	-0.538462	0.846154	-0.352941
GEO13667	early stage	GSM1559927	0.133053	-0.884615	-0.515012	0.115385	0.884615	1	0.461538	-0.843137
GEO13667	early stage	GSM1559928	-0.0196078	-0.730769	-0.45098	-0.961538	0.961538	0.884615	0.653846	0.197129
GEO13667	early stage	GSM1559930	0.854839	-0.923077	-0.215686	-0.769231	-0.230769	0.192308	0.923077	-0.823529
GEO13667	early stage	GSM1559934	0.156863	-0.961538	0.647059	-0.846154	-0.538462	1	-0.153846	-0.784314
GEO13667	early stage	GSM1559936	0.72549	-0.115385	-0.333333	-0.461538	0.307692	-0.423077	0.923077	-0.699174
GEO13667	early stage	GSM1559938	0.45098	-0.884615	3.33067e-16	0.807692	0.115385	0.846154	0.653846	-0.529412
GEO13667	early stage	GSM1559939	0.745098	-0.807692	-0.903092	-0.346154	0.115385	-0.461538	0.346154	-0.529412
GEO13667	early stage	GSM1559942	-0.27451	-0.884615	0.647059	-0.692308	-0.538462	-0.0769231	0.384615	-0.156863
GEO13667	early stage	GSM1559944	0.65601	-0.653846	0.372549	-0.576923	-0.0384615	-0.538462	0.576923	0.333333
GEO13667	early stage	GSM1559945	-0.215686	-0.730769	0.117647	-0.307692	0.961538	0.461538	-0.115385	-0.54902
GEO13667	early stage	GSM1559947	0.426275	-0.923077	0.125	-0.384615	0.846154	0.0384615	1	-0.647059
GEO13667	early stage	GSM1559948	0.490196	-0.884615	-0.352941	-0.653846	-0.269231	-0.115385	0.884615	-0.0980392
GEO13667	early stage	GSM1559950	0.854839	-0.692308	0.780637	0.538462	0.5	-0.576923	-0.230769	-0.509804
GEO13667	early stage	GSM1559952	-0.0980392	-0.961538	4.996e-16	-0.807692	-0.230769	0.807692	4.44089e-16	-0.411765
GEO13667	early stage	GSM1559954	0.843137	-0.0769231	-0.294118	-0.884615	0.346154	0.230769	1	-0.655944
GEO13667	early stage	GSM1559957	0.431373	-0.769231	-0.708333	-0.884615	0.307692	-0.692308	0.769231	-0.172269
GEO13667	early stage	GSM1559958	-0.271446	-0.807692	0.567227	-0.653846	-0.884615	-0.576923	0.807692	-0.54902
GEO13667	early stage	GSM1559959	-0.0196078	-0.615385	0.235294	-0.807692	1	0.769231	-0.0769231	-0.784314
GEO13667	early stage	GSM1559961	0.247549	-0.192308	0.0771526	-0.807692	0.269231	-0.423077	0.730769	-0.784314
GEO13667	early stage	GSM1559968	0.764706	-0.269231	-0.323529	-0.230769	0.730769	0.653846	0.115385	-0.335596
GEO13667	early stage	GSM1559970	0.913793	-0.730769	-0.374183	-0.807692	4.44089e-16	0.884615	0.423077	-0.960784
GEO13667	early stage	GSM1559972	-0.0694118	-0.0384615	-0.117647	-0.846154	0.769231	-0.5	0.884615	-0.291101
GEO13667	early stage	GSM1559973	0.72549	-0.884615	-0.411765	-0.653846	0.846154	0.653846	0.153846	-0.980392
GEO13667	early stage	GSM1559979	-0.157379	-0.115385	0.166932	0.230769	0.615385	-0.923077	-0.307692	0.180036
GEO13667	early stage	GSM1559980	0.470588	-0.807692	0.72549	-0.923077	0.807692	-0.230769	-0.115385	-0.784314
GEO13667	early stage	GSM1559982	0.284314	-0.576923	-0.784314	-0.692308	0.153846	0.384615	0.961538	0.779412
GEO13667	early stage	GSM1559984	-0.607843	-1	0.470588	-0.461538	0.615385	-0.115385	0.730769	-0.705882
GEO13667	early stage	GSM1559986	-0.161765	-0.0384615	-0.805612	0.653846	0.192308	-0.807692	0.884615	0.736111
GEO13667	early stage	GSM1559990	0.647059	-0.807692	0.752723	-0.5	0.192308	-0.692308	0.653846	-0.470588
GEO13667	early stage	GSM1559992	0.627451	0.269231	-0.509804	-0.923077	0.961538	-0.615385	0.423077	-0.862745
GEO13667	early stage	GSM1559994	-0.764706	-0.923077	-0.334559	-0.807692	0.730769	-0.230769	0.538462	-0.470588
GEO13667	early stage	GSM1559996	0.840095	-0.423077	0.397813	-0.769231	-0.692308	0.538462	0.923077	-0.803922
GEO13667	early stage	GSM1559998	0.29257	0.346154	-0.0588235	-0.269231	-0.884615	-0.5	0.461538	-0.568627
GEO13667	early stage	GSM1559999	0.687194	-0.346154	-0.612745	0.538462	-0.884615	-0.230769	0.961538	-0.695226
TCGA	early stage	TCGA.DD.AAW0.01	0.686275	-0.961538	-0.695226	-0.538462	0.615385	0.730769	-0.153846	-0.772727
TCGA	early stage	TCGA.DD.AACA.02	0.334967	-0.5	0.0526961	-0.807692	0.346154	-1	-0.461538	-0.72549
TCGA	early stage	TCGA.DD.AACA.01	0.781194	-0.846154	0.745098	-0.692308	0.153846	-1	4.44089e-16	-0.745098
TCGA	early stage	TCGA.K7.AAU7.01	0.0683883	-0.923077	0.705882	-0.615385	0.461538	-0.653846	-0.153846	-0.941176
TCGA	early stage	TCGA.RC.A7SH.01	0.822353	-0.961538	-0.564171	-0.346154	0.615385	0.153846	0.115385	-0.823529
TCGA	early stage	TCGA.RC.A7SB.01	0.863876	-0.0769231	-0.0980392	-0.730769	0.653846	-0.5	-0.346154	-0.823529
TCGA	early stage	TCGA.DD.AAVZ.01	0.234681	-0.923077	0.616728	-0.884615	0.384615	0.5	-0.153846	-0.536064
TCGA	early stage	TCGA.ED.A627.01	0.568627	0.730769	-0.0196078	0.769231	-0.538462	-0.769231	-0.0769231	0.0784314
TCGA	early stage	TCGA.DD.AAVV.01	0.600218	0.230769	0.333333	-0.576923	-0.192308	0.923077	0.961538	-0.921569
TCGA	early stage	TCGA.QA.A7B7.01	-0.0588235	-0.653846	0.325234	-0.923077	0.653846	0.538462	-0.230769	-0.588235
TCGA	early stage	TCGA.HP.A5N0.01	0.325234	0.807692	-0.819853	0.846154	-0.653846	0.384615	0.692308	0.619281
TCGA	early stage	TCGA.DD.AAEI.01	0.0588235	0.307692	0.843137	-0.807692	0.230769	-1	-0.653846	-0.686275
TCGA	early stage	TCGA.DD.AACT.01	-0.46549	-0.5	-0.0980392	0.423077	-1	0.615385	0.961538	0.642157
TCGA	early stage	TCGA.DD.A39V.01	0.0196078	-0.423077	-0.592997	-0.576923	0.307692	-0.961538	-0.807692	-0.647059
TCGA	early stage	TCGA.ZP.A9D2.01	0.692698	-0.961538	0.0392157	0.923077	0.615385	-0.0769231	0.846154	-0.921569
TCGA	early stage	TCGA.DD.A73B.01	-0.137255	-0.192308	0.786199	0.346154	-0.461538	0.538462	-0.307692	-0.509804
TCGA	early stage	TCGA.DD.AACS.01	-0.277778	-0.653846	0.0588235	-0.961538	-0.884615	-0.0384615	0.769231	-0.941176
TCGA	early stage	TCGA.CC.5261.01	0.294118	-0.923077	-0.137255	-0.769231	-0.269231	-0.192308	0.5	-0.941176
TCGA	early stage	TCGA.DD.AACX.01	0.607843	-0.538462	0.611275	-0.807692	0.346154	0.5	0.0384615	-0.686275
TCGA	early stage	TCGA.DD.AADA.01	-0.117647	-0.846154	-0.705882	-0.538462	0.653846	-0.115385	0.846154	0.705882
TCGA	early stage	TCGA.DD.A1EI.01	0.393557	-0.807692	0.571779	0.0384615	1	0.961538	-0.653846	-0.882353
TCGA	early stage	TCGA.WJ.A86L.01	0.663922	-0.692308	-0.0392157	-0.807692	0.730769	0.769231	0.423077	-0.705882
TCGA	early stage	TCGA.DD.A4ND.01	-0.281756	-0.846154	0.294118	-0.653846	0.923077	1	-0.576923	-0.705882
TCGA	early stage	TCGA.2Y.A9H2.01	0.696524	-0.846154	0.871499	0.538462	-0.576923	-0.730769	0.230769	-0.705882
TCGA	early stage	TCGA.DD.AAVW.01	0.647059	-0.961538	0.471602	-0.846154	0.615385	-1	0.0384615	-0.666667
TCGA	early stage	TCGA.EP.A2KC.01	0.164781	-0.730769	0.786199	-1	0.384615	0.153846	0.615385	-0.751107
TCGA	early stage	TCGA.DD.A4NS.01	0.54902	-0.307692	-0.253676	0.269231	-0.153846	-0.961538	-0.0769231	-0.658088
TCGA	early stage	TCGA.DD.AADI.01	0.627451	-0.884615	-0.666667	4.44089e-16	-0.192308	-0.692308	0.384615	-0.397059
TCGA	early stage	TCGA.CC.A7IG.01	0.176471	-1	-0.272409	-0.961538	0.230769	-0.0769231	-0.269231	-0.647059
TCGA	early stage	TCGA.MR.A8JO.01	0.333333	-0.730769	0.745098	-0.384615	0.653846	-0.538462	-0.115385	-0.529412
TCGA	early stage	TCGA.5R.AA1C.01	-0.219457	-0.230769	0.54902	-0.730769	4.44089e-16	-0.615385	0.961538	-0.941176
TCGA	early stage	TCGA.ZS.A9CF.02	-0.372549	-0.346154	0.470588	-1	0.961538	0.423077	-0.0769231	-0.803922
TCGA	early stage	TCGA.ZS.A9CF.01	-0.227843	0.846154	0.431373	-0.923077	0.807692	-0.230769	-0.576923	-0.72549
TCGA	early stage	TCGA.DD.AACN.01	0.323301	-0.923077	-0.117647	-0.576923	0.884615	0.192308	0.576923	-0.862745
TCGA	early stage	TCGA.RC.A7S9.01	0.0196078	-0.538462	0.411765	-0.423077	-0.961538	0.538462	-0.269231	-0.0588235
TCGA	early stage	TCGA.DD.AA3A.01	0.54902	-0.923077	0.527184	0.576923	-0.730769	-0.269231	0.5	-0.72549
TCGA	early stage	TCGA.K7.A5RG.01	-0.0588235	-0.807692	0.480392	-0.153846	0.307692	-0.961538	-0.0769231	-0.647059
TCGA	early stage	TCGA.RC.A7SF.01	0.0980392	-0.384615	3.33067e-16	0.0769231	0.923077	-0.538462	-0.307692	-0.745098
TCGA	early stage	TCGA.MR.A520.01	0.392157	0.153846	0.431373	0.769231	-1	0.884615	-0.115385	0.203431
TCGA	early stage	TCGA.ZS.A9CE.01	0.686275	0.653846	0.370098	-0.538462	-0.653846	0.807692	0.538462	-0.921569
TCGA	early stage	TCGA.ED.A7PZ.01	0.843137	-0.884615	0.283333	-0.692308	0.576923	0.423077	0.769231	-0.588235
TCGA	early stage	TCGA.G3.AAV0.01	-0.0196078	4.44089e-16	-0.726409	-0.615385	-0.307692	-0.923077	0.384615	0.72549
TCGA	early stage	TCGA.DD.AAD8.01	-0.705882	-0.192308	-0.381599	-0.807692	0.923077	0.730769	-0.153846	-0.529412
TCGA	early stage	TCGA.DD.AACU.01	0.803922	-0.769231	0.122199	-0.961538	0.538462	-0.423077	-0.192308	-0.921569
TCGA	early stage	TCGA.G3.AAV3.01	-0.215686	0.0769231	0.784314	0.5	-0.423077	-0.576923	0.961538	-0.745098
TCGA	early stage	TCGA.DD.AADO.01	-0.509804	-0.807692	-0.777451	4.44089e-16	0.5	0.461538	-1	-0.137255
TCGA	early stage	TCGA.G3.A3CJ.01	0.686275	0.5	-0.623922	-0.846154	-0.961538	-0.923077	-0.615385	0.843137
TCGA	early stage	TCGA.G3.A25X.01	-0.27451	-0.961538	-0.0669935	0.0384615	-0.384615	0.307692	-0.153846	-0.901961
TCGA	early stage	TCGA.BD.A2L6.01	-0.658497	-0.346154	0.180036	-0.961538	0.346154	-1	4.44089e-16	-0.738971
TCGA	early stage	TCGA.DD.A11D.01	0.882353	0.653846	-0.176471	-0.692308	0.615385	-0.923077	0.846154	-0.941176
TCGA	early stage	TCGA.DD.AACK.01	0.244381	-0.5	0.568111	-0.846154	0.807692	-0.961538	-0.307692	-0.490196
TCGA	early stage	TCGA.DD.A118.01	0.372549	-0.730769	-0.421569	1	0.807692	0.538462	0.769231	-0.431373
TCGA	early stage	TCGA.G3.AAV7.01	-0.294118	-0.730769	0.588235	-0.846154	4.44089e-16	0.384615	0.653846	-0.941176
TCGA	early stage	TCGA.DD.A4NI.01	-0.312389	0.576923	0.0196078	-0.5	-0.846154	0.115385	0.192308	0.654062
TCGA	early stage	TCGA.DD.AADL.01	0.840095	-0.423077	0.45098	-0.923077	0.730769	0.192308	-0.0384615	-0.823529
TCGA	early stage	TCGA.DD.AAE6.01	0.180036	-0.692308	0.254412	-1	-0.0384615	-0.192308	0.384615	-0.607843
TCGA	early stage	TCGA.DD.AAD3.01	0.411765	-0.884615	-0.0694118	-1	0.615385	0.653846	0.269231	-0.704902
TCGA	early stage	TCGA.BC.A69H.01	-0.254902	-0.923077	2.77556e-16	-0.884615	0.961538	0.269231	-0.423077	-0.627451
TCGA	early stage	TCGA.DD.AAE2.01	-0.72549	0.923077	0.313725	-0.615385	0.769231	-0.961538	-0.461538	-0.85
TCGA	early stage	TCGA.KR.A7K8.01	0.573529	-0.461538	0.0708899	-0.615385	-0.346154	-0.153846	0.115385	-0.764706
TCGA	early stage	TCGA.DD.AACJ.01	0.529412	-0.538462	-0.0196078	-0.961538	0.153846	0.730769	0.5	-0.900735
TCGA	early stage	TCGA.4R.AA8I.01	0.545301	-0.153846	0.588235	-0.653846	-0.230769	0.923077	0.538462	-0.843137
TCGA	early stage	TCGA.ED.A7PX.01	0.783365	-0.961538	0.313725	0.538462	-0.5	4.44089e-16	-0.115385	-0.862745
TCGA	early stage	TCGA.MI.A75C.01	0.522059	-0.615385	-0.607327	-0.846154	0.423077	0.115385	0.230769	0.665686
TCGA	early stage	TCGA.UB.A7MB.01	-0.36631	-0.807692	0.666667	-0.846154	-0.346154	0.230769	0.615385	-0.960784
TCGA	early stage	TCGA.ZS.A9CD.01	-0.0784314	-0.192308	0.618873	-0.0384615	-0.653846	0.653846	0.423077	-0.496324
TCGA	early stage	TCGA.G3.A3CK.01	0.104433	0.846154	0.0196078	0.961538	-0.153846	-1	0.807692	-0.666667
TCGA	early stage	TCGA.BC.A217.01	0.392157	-0.923077	0.166932	-1	0.538462	0.846154	-0.615385	-0.941176
TCGA	early stage	TCGA.G3.A25V.01	-0.610994	1	0.496078	-0.230769	0.269231	-0.0769231	-0.269231	0.470588
TCGA	early stage	TCGA.DD.AACI.01	0.45098	4.44089e-16	-0.903092	0.461538	0.346154	-0.153846	-0.461538	-0.156863
TCGA	early stage	TCGA.UB.A7ME.01	0.393557	-0.961538	0.905229	-0.269231	0.115385	-0.846154	0.538462	-0.588235
TCGA	early stage	TCGA.FV.A4ZQ.01	0.0588235	-0.730769	0.843137	-0.769231	0.692308	-0.153846	-0.307692	-0.588235
TCGA	early stage	TCGA.EP.A26S.01	0.446741	0.730769	0.696524	-0.923077	-0.192308	0.423077	0.461538	-0.862745
TCGA	early stage	TCGA.2Y.A9H4.01	0.457108	-0.0384615	0.343838	-0.307692	0.307692	0.653846	-0.884615	0.913793
TCGA	early stage	TCGA.DD.AAVR.01	0.721639	-0.807692	-0.0588235	0.461538	-0.0769231	-0.269231	0.692308	0.352941
TCGA	early stage	TCGA.HP.A5MZ.01	0.627451	-0.5	0.863876	-0.846154	0.461538	-0.807692	0.269231	0.0196078
TCGA	early stage	TCGA.2Y.A9GX.01	0.665686	-0.884615	0.313725	-0.923077	0.615385	-0.653846	-0.115385	-0.323529
TCGA	early stage	TCGA.DD.AADQ.01	0.14393	0.461538	0.411765	0.230769	-0.692308	0.692308	-0.423077	-0.681373
TCGA	early stage	TCGA.BC.A69I.01	0.527184	0.923077	-0.486928	0.5	-0.576923	-0.884615	0.730769	0.843137
TCGA	early stage	TCGA.ED.A7XP.01	0.752723	-0.923077	-0.0392157	-0.0769231	0.0384615	-0.0384615	0.769231	-0.941176
TCGA	early stage	TCGA.2Y.A9GW.01	-0.323529	-0.538462	0.840095	-0.923077	-0.961538	0.0384615	0.423077	-0.0704657
TCGA	early stage	TCGA.DD.A4NQ.01	0.663922	-0.576923	0.745098	-0.846154	0.269231	0.884615	0.961538	-0.705882
TCGA	early stage	TCGA.G3.A25S.01	0.431373	-0.923077	-0.693277	-0.692308	0.807692	-0.115385	-0.307692	-0.745098
TCGA	early stage	TCGA.ED.A4XI.01	-0.0980392	0.884615	-0.342157	0.538462	-0.423077	0.730769	0.846154	0.454482
TCGA	early stage	TCGA.DD.AAW3.01	-0.0980392	-0.576923	0.786199	-0.846154	-0.423077	-0.730769	0.653846	0.156863
TCGA	early stage	TCGA.BD.A3ER.01	-0.0392157	0.692308	0.53799	0.884615	0.461538	0.846154	0.384615	0.65601
TCGA	early stage	TCGA.2Y.A9H6.01	0.144258	-0.846154	-0.0196078	0.653846	-0.884615	0.884615	0.423077	1
TCGA	early stage	TCGA.FV.A2QR.01	0.600218	-0.153846	-0.0784314	-0.730769	0.576923	0.384615	0.923077	-0.85
TCGA	early stage	TCGA.DD.AACH.01	0.745098	-0.923077	0.568627	-0.615385	0.923077	0.0384615	0.730769	-0.921569
TCGA	early stage	TCGA.DD.AACW.01	-0.286765	-0.884615	0.327094	-0.615385	-0.115385	0.730769	0.115385	-0.27451
TCGA	early stage	TCGA.DD.AACC.01	0.0196078	-0.346154	-0.461134	-0.5	-0.961538	0.846154	-0.0769231	0.627451
TCGA	early stage	TCGA.DD.A1EF.01	-0.16973	-0.807692	0.840095	-0.576923	-0.346154	0.692308	0.5	-0.196078
TCGA	early stage	TCGA.DD.A73A.01	0.863876	-0.153846	0.233193	-0.884615	0.384615	-0.961538	-0.461538	0.646709
TCGA	early stage	TCGA.DD.A114.01	0.53799	-0.961538	0.522059	-0.769231	0.0384615	-0.153846	-0.269231	-0.901961
TCGA	early stage	TCGA.DD.AACO.01	-0.490196	-0.153846	-0.760854	0.461538	-0.230769	-0.615385	-1	0.435662
TCGA	early stage	TCGA.G3.A3CI.01	0.588235	-0.769231	0.0588235	0.269231	-0.961538	0.115385	-0.384615	0.524955
TCGA	early stage	TCGA.DD.AAEE.01	0.80303	-0.576923	0.659959	-1	0.769231	0.846154	-0.230769	-0.823529
TCGA	early stage	TCGA.DD.A1EB.01	-0.0655315	0.807692	0.117647	0.384615	-0.923077	-0.5	0.961538	-0.903092
TCGA	early stage	TCGA.DD.AADB.01	-0.392157	-0.923077	0.686275	-0.576923	0.961538	0.923077	-0.153846	-0.568627
TCGA	early stage	TCGA.DD.AADC.01	0.568627	-0.538462	0.584706	-0.5	0.307692	0.230769	0.884615	-0.882353
TCGA	early stage	TCGA.2Y.A9H1.01	-0.294118	0.153846	-0.566399	0.538462	0.461538	-0.692308	-0.961538	0.686275
TCGA	early stage	TCGA.ZP.A9CY.01	0.27451	0.923077	0.0357143	-0.884615	0.461538	0.692308	-0.230769	0.53799
TCGA	early stage	TCGA.DD.AAVP.01	0.45098	0.923077	-0.16973	-0.538462	-0.961538	-0.653846	0.884615	-0.647059
TCGA	early stage	TCGA.ES.A2HS.01	-0.627451	-0.115385	-0.658215	0.307692	-0.923077	-0.307692	-0.961538	0.254902
TCGA	early stage	TCGA.5C.A9VG.01	-0.334559	-0.923077	0.766396	-0.730769	-0.538462	-0.384615	0.461538	-0.352941
TCGA	early stage	TCGA.2Y.A9H3.01	-0.351307	-0.5	-0.751107	0.461538	0.653846	0.576923	-0.615385	1
TCGA	early stage	TCGA.UB.A7MA.01	-0.294118	-0.961538	-0.0196078	-0.5	-0.269231	0.538462	0.269231	-0.882353
TCGA	early stage	TCGA.FV.A496.01	-0.510818	-0.538462	-0.183473	0.923077	0.769231	0.884615	0.576923	-0.764706
TCGA	early stage	TCGA.DD.AAEH.01	-0.544706	-0.5	-0.117647	0.153846	-0.923077	-0.961538	0.0769231	0.03125
TCGA	early stage	TCGA.DD.A3A3.01	0.588235	0.153846	0.429739	-0.423077	-0.807692	-0.153846	4.44089e-16	0.527184
TCGA	early stage	TCGA.ZP.A9D4.01	-0.764706	0.192308	-0.342157	0.461538	-0.807692	-0.884615	0.923077	-0.27451
TCGA	early stage	TCGA.ZP.A9D0.01	0.537377	-0.5	-0.51548	0.5	0.423077	0.115385	0.730769	0.921569
TCGA	early stage	TCGA.CC.A8HV.01	0.621569	-0.923077	-0.0588235	-0.961538	0.461538	0.269231	0.5	-0.823529
TCGA	early stage	TCGA.FV.A495.01	0.384417	-0.384615	-0.562594	-0.346154	-0.307692	-0.0384615	-0.769231	-0.686275
TCGA	early stage	TCGA.DD.AACY.01	-0.227718	1	-0.0392157	0.846154	-1	0.807692	0.884615	0.393557
TCGA	early stage	TCGA.DD.AADW.01	-0.235294	-1	0.607843	-0.5	0.192308	0.961538	0.5	-0.882353
TCGA	early stage	TCGA.ED.A459.01	0.301858	-0.115385	0.663993	-0.961538	0.0384615	1	-0.230769	-0.882353
TCGA	early stage	TCGA.ED.A7PY.01	0.568111	-0.730769	-0.791939	-0.576923	0.538462	-0.538462	0.769231	0.357843
TCGA	early stage	TCGA.FV.A3I1.01	0.647059	-0.807692	0.0196078	-0.923077	0.576923	0.846154	-0.461538	-0.686275
TCGA	early stage	TCGA.G3.A25Z.01	-0.481729	0.961538	0.215686	0.692308	0.269231	0.807692	-0.461538	-0.705882
TCGA	early stage	TCGA.DD.AADD.01	-0.352941	-0.538462	0.72549	-0.730769	0.307692	-0.307692	0.846154	-0.666667
TCGA	early stage	TCGA.DD.A4NF.01	0.313725	0.961538	0.705882	-0.961538	-0.615385	-0.923077	0.884615	-0.606443
TCGA	early stage	TCGA.DD.A1EL.01	0.843137	-0.653846	0.941176	-0.692308	0.807692	-0.5	0.230769	-0.941176
TCGA	early stage	TCGA.KR.A7K0.01	0.0661195	-0.269231	0.411765	-0.923077	-1	-0.153846	0.923077	-0.429412
TCGA	early stage	TCGA.G3.A5SM.01	0.432881	-0.653846	0.379679	0.423077	0.461538	0.0769231	0.384615	-0.299417
TCGA	early stage	TCGA.DD.A11C.01	-0.0588235	-0.192308	0.50549	-1	0.692308	0.115385	0.5	-0.784314
TCGA	early stage	TCGA.BC.A10Q.01	0.225699	-0.961538	0.284314	-0.0769231	0.807692	-0.692308	0.0769231	-0.823529
TCGA	early stage	TCGA.DD.A4NB.01	0.568627	0.846154	0.0588235	0.692308	0.0769231	0.730769	0.0384615	-0.82041
TCGA	early stage	TCGA.BC.A10Z.01	0.480392	-0.384615	0.470588	-1	0.769231	0.153846	0.576923	-0.862745
TCGA	early stage	TCGA.FV.A3R3.01	0.568627	-0.692308	0.133053	0.884615	0.269231	-0.0769231	0.730769	0.553167
TCGA	early stage	TCGA.O8.A75V.01	0.405331	-0.923077	0.905229	-0.961538	-0.423077	-0.538462	0.461538	-0.1956
TCGA	early stage	TCGA.MI.A75H.01	0.593137	-0.153846	0.254902	-0.269231	-0.884615	-1	0.769231	0.343838
TCGA	early stage	TCGA.NI.A8LF.01	0.54902	-0.384615	0.250507	-0.538462	-0.769231	-0.884615	0.461538	-0.465212
TCGA	early stage	TCGA.DD.AADR.01	-0.0784314	-0.692308	0.821398	-0.538462	0.538462	-0.346154	-0.307692	-0.745098
TCGA	early stage	TCGA.DD.AAE1.01	0.0736619	-0.846154	0.619281	-0.807692	0.461538	0.884615	0.807692	0.0357143
TCGA	early stage	TCGA.MI.A75G.01	-0.0588235	-0.153846	-0.0980392	0.307692	0.730769	0.115385	0.0384615	-0.862745
TCGA	early stage	TCGA.GJ.A3OU.01	0.53799	-1	-0.0392157	-0.807692	0.461538	0.692308	-0.384615	-0.745098
TCGA	early stage	TCGA.CC.A7IJ.01	0.0784314	-1	0.618873	-0.615385	0.0384615	0.0769231	-0.307692	-0.686275
TCGA	early stage	TCGA.G3.AAV2.01	0.509804	0.961538	0.480392	-0.769231	-1	-0.961538	0.884615	0.0196078
TCGA	early stage	TCGA.BC.A3KF.01	0.696524	-0.269231	0.733512	-0.653846	-0.807692	0.615385	-0.346154	-0.562594
TCGA	early stage	TCGA.DD.AAC8.01	0.779412	-0.846154	-0.493697	-0.961538	0.5	-0.576923	0.653846	-0.72549
TCGA	early stage	TCGA.DD.AADV.01	0.178431	-0.0769231	0.254902	-0.923077	0.576923	0.230769	-0.384615	-0.960784
TCGA	early stage	TCGA.ZS.A9CG.01	0.352941	0.884615	0.646709	-0.192308	-0.884615	0.384615	0.730769	-0.568627
TCGA	early stage	TCGA.FV.A3I0.01	0.901961	-0.923077	0.176471	0.692308	0.576923	-0.807692	-0.0384615	-0.72549
TCGA	early stage	TCGA.LG.A6GG.01	0.823529	0.423077	-0.137255	-0.884615	0.884615	-0.346154	0.615385	-1
TCGA	early stage	TCGA.BD.A3EP.01	0.425996	-0.730769	0.27451	-0.769231	0.730769	0.423077	-0.538462	-0.791939
TCGA	early stage	TCGA.DD.AADM.01	0.527184	-0.692308	-0.510818	-0.846154	-0.346154	-0.5	-0.269231	-0.562594
TCGA	early stage	TCGA.CC.5258.01	-0.196078	-0.692308	0.766396	-0.807692	0.884615	0.576923	0.0769231	-0.705882
TCGA	early stage	TCGA.DD.A3A6.01	0.546262	-0.923077	-0.472097	0.615385	-0.0384615	-0.807692	0.692308	-0.333333
TCGA	early stage	TCGA.UB.AA0U.01	-0.323529	-0.769231	0.571779	-0.730769	-0.807692	0.5	-0.192308	-0.980392
TCGA	early stage	TCGA.G3.A25Y.01	0.431373	-1	0.593137	0.0769231	-0.307692	0.192308	0.576923	-0.803922
TCGA	early stage	TCGA.5C.AAPD.01	0.323529	-0.153846	0.828976	-0.5	0.153846	-0.884615	-0.0384615	-0.655944
TCGA	early stage	TCGA.K7.A6G5.01	0.822353	0.461538	0.699755	-0.807692	-0.961538	-0.615385	0.576923	0.325234
TCGA	early stage	TCGA.G3.AAV5.01	0.545301	-0.615385	0.238562	-0.692308	-0.884615	-0.807692	0.538462	0.379679
TCGA	early stage	TCGA.DD.A11B.01	0.509804	-0.576923	0.0196078	-1	0.961538	0.461538	0.576923	-0.392157
TCGA	early stage	TCGA.G3.A5SK.01	-0.172269	0.923077	-0.0980392	0.423077	-0.692308	0.807692	0.692308	0.588235
TCGA	early stage	TCGA.DD.AAD5.01	0.568111	-0.923077	0.553167	-0.846154	-0.153846	-0.0769231	0.807692	-0.782353
TCGA	early stage	TCGA.DD.A73E.01	0.752723	0.192308	-0.183473	-0.5	-0.923077	-0.307692	0.0384615	-0.607843
TCGA	early stage	TCGA.DD.AADJ.01	0.740896	-0.807692	-0.825415	-0.692308	0.538462	1	0.461538	-0.432773
TCGA	early stage	TCGA.UB.AA0V.01	-0.823529	0.653846	-0.577206	0.692308	0.423077	-1	-0.230769	0.54902
TCGA	early stage	TCGA.DD.A4NL.01	-0.63369	0.961538	0.144258	0.923077	-0.423077	0.0384615	-0.115385	0.647059
TCGA	early stage	TCGA.EP.A3JL.01	-0.411765	-0.615385	0.529412	-0.653846	-0.192308	0.730769	0.153846	0.49747
TCGA	early stage	TCGA.DD.AAD1.01	0.522059	-0.923077	0.665686	-0.730769	0.115385	0.230769	0.384615	-0.777451
TCGA	early stage	TCGA.DD.AADF.01	0.757143	-0.615385	0.110644	-1	0.692308	0.230769	-0.0769231	-0.490196
TCGA	early stage	TCGA.XR.A8TC.01	-0.227718	-0.923077	0.392157	-0.884615	-0.0384615	0.769231	0.961538	-0.529412
TCGA	early stage	TCGA.DD.AAE3.01	0.607843	0.615385	-0.658497	-0.576923	0.269231	-0.153846	-0.461538	-0.764706
TCGA	early stage	TCGA.G3.A7M7.01	0.0294118	0.384615	0.72549	-1	-0.730769	-0.192308	-0.346154	0.863876
TCGA	early stage	TCGA.XR.A8TG.01	-0.45098	-0.307692	0.553167	-0.884615	1	0.961538	0.115385	-0.882353
TCGA	early stage	TCGA.EP.A2KB.01	0.397813	-0.961538	0.0392157	-0.807692	0.0384615	4.44089e-16	0.269231	-0.647059
TCGA	early stage	TCGA.T1.A6J8.01	0.901961	0.0769231	-0.0784314	-1	0.884615	1	0.653846	-0.784314
TCGA	early stage	TCGA.DD.A73G.01	-0.72549	-0.230769	-0.608159	0.153846	0.115385	0.5	-0.807692	0.921569
TCGA	early stage	TCGA.DD.AAEB.01	0.132966	0.884615	-0.685924	0.0384615	0.807692	-0.961538	-0.692308	0.862745
TCGA	early stage	TCGA.DD.AACP.01	-0.156863	-0.923077	0.295343	-1	0.0384615	-0.423077	-0.0769231	-0.627451
TCGA	early stage	TCGA.2Y.A9GY.01	-0.372549	-1	0.411765	-0.692308	1	-0.230769	0.538462	-0.823529
TCGA	early stage	TCGA.DD.AACG.01	0.619281	-0.538462	0.21732	-0.423077	0.846154	-0.0769231	-0.846154	-0.960784
TCGA	early stage	TCGA.DD.A1EJ.01	-0.392157	-0.615385	-0.219457	-0.653846	0.846154	0.807692	0.153846	-0.647059
TCGA	early stage	TCGA.2Y.A9H5.01	0.333333	-0.961538	3.33067e-16	-0.653846	0.576923	-0.538462	-0.153846	-0.882353
TCGA	early stage	TCGA.5C.A9VH.01	0.666667	-1	0.665686	-0.846154	-0.423077	-0.615385	-0.384615	-0.529412
TCGA	early stage	TCGA.DD.A39Y.01	0.72549	-0.384615	0.647059	-0.807692	-0.0769231	0.115385	-0.346154	-1
TCGA	early stage	TCGA.ES.A2HT.01	0.607843	0.730769	-0.215686	0.307692	-1	-0.307692	0.192308	0.72549
TCGA	early stage	TCGA.DD.AADP.01	0.0526961	-0.461538	0.618999	-0.961538	0.961538	-0.153846	0.692308	-0.960784
TCGA	early stage	TCGA.2Y.A9GU.01	-0.493697	0.307692	-0.0588235	0.115385	-0.923077	0.923077	0.730769	0.705882
TCGA	early stage	TCGA.2Y.A9H9.01	0.823529	0.692308	0.476264	-0.884615	0.269231	0.884615	0.461538	-0.65049
TCGA	early stage	TCGA.2Y.A9HA.01	0.764706	-0.846154	0.470588	-0.884615	0.538462	0.192308	0.884615	-0.764706
TCGA	early stage	TCGA.DD.AACL.01	0.273173	-0.884615	0.0588235	-0.5	0.538462	-0.807692	0.384615	-0.686275
TCGA	early stage	TCGA.G3.A5SI.01	-0.0784314	-0.115385	0.786199	-1	-0.692308	0.346154	0.307692	-0.411765
TCGA	early stage	TCGA.DD.A113.01	0.0980392	-0.923077	0.764706	-0.807692	-0.0384615	0.884615	0.269231	-0.227843
TCGA	early stage	TCGA.DD.A1EA.01	0.80303	-0.0769231	0.192402	-0.576923	0.153846	0.346154	0.615385	-0.882353
TCGA	early stage	TCGA.DD.AAW2.01	-0.206147	0.346154	0.828976	0.653846	-0.423077	4.44089e-16	0.269231	-0.0784314
TCGA	early stage	TCGA.FV.A3R2.01	0.921569	-0.461538	0.392157	-0.923077	-1	-0.153846	-0.192308	-0.803922
TCGA	early stage	TCGA.MI.A75I.01	0.981481	-0.807692	-0.0784314	-0.884615	0.538462	0.961538	0.0384615	-0.823529
TCGA	early stage	TCGA.DD.AACV.01	-0.588235	-0.653846	0.752723	-0.730769	0.269231	-0.423077	4.44089e-16	-0.728571
TCGA	early stage	TCGA.DD.AAEK.01	0.490622	-0.884615	0.736111	-0.692308	0.653846	-0.807692	4.44089e-16	-0.980392
TCGA	early stage	TCGA.DD.AACB.01	-0.372549	-0.692308	0.382353	-0.384615	0.846154	-0.461538	-0.346154	-0.705882
TCGA	early stage	TCGA.DD.A4NJ.01	3.88578e-16	-0.653846	0.50549	-0.884615	-0.230769	-0.0769231	-0.307692	-0.686275
TCGA	early stage	TCGA.GJ.A9DB.01	1	-0.807692	0.392157	-0.884615	0.653846	0.5	-0.653846	-0.960784
TCGA	early stage	TCGA.DD.A1EC.01	-0.217647	-0.769231	0.411765	-0.615385	-0.0384615	0.923077	0.538462	-0.882353
TCGA	early stage	TCGA.BC.A10U.01	0.238562	-0.307692	0.0784314	-0.961538	0.961538	0.807692	0.769231	-0.960784
TCGA	early stage	TCGA.2Y.A9H7.01	0.485552	-0.884615	0.0588235	-0.769231	0.230769	1	-0.115385	-0.115966
TCGA	early stage	TCGA.DD.AACZ.01	0.247549	-0.692308	0.568627	-0.576923	1	0.461538	-0.384615	-0.705882
TCGA	early stage	TCGA.2Y.A9HB.01	0.843137	0.461538	0.0392157	-0.346154	0.653846	0.576923	0.923077	-0.1956
TCGA	early stage	TCGA.DD.AAVQ.01	0.716216	-1	-0.0694118	-0.807692	-0.192308	-0.0384615	0.884615	-0.823529
TCGA	early stage	TCGA.DD.AAVU.01	0.490622	-0.807692	0.0588235	-0.538462	-0.346154	0.269231	-0.423077	-0.823529
TCGA	early stage	TCGA.FV.A23B.01	-0.117647	-0.923077	0.294118	-0.653846	0.538462	1	0.615385	-0.666667
TCGA	early stage	TCGA.DD.A4NA.01	0.361408	-0.730769	0.431373	-0.461538	-0.269231	-0.384615	0.192308	-0.882353
TCGA	early stage	TCGA.G3.A7M8.01	0.883333	0.923077	0.313725	-0.307692	-0.961538	0.769231	-0.192308	-0.0196078
TCGA	early stage	TCGA.KR.A7K7.01	-0.323529	-0.461538	0.370098	-0.846154	0.230769	-0.384615	4.44089e-16	-0.294118
TCGA	early stage	TCGA.ZP.A9CV.01	0.333333	0.461538	0.578431	-0.961538	-0.615385	0.0769231	1	-0.862745
TCGA	early stage	TCGA.DD.A3A2.01	-0.156863	0.846154	0.0196078	0.692308	-0.807692	0.538462	0.269231	-0.362517
TCGA	early stage	TCGA.ZP.A9CZ.01	0.828125	-0.730769	0.295343	-0.961538	0.0384615	0.5	0.307692	-0.627451
TCGA	early stage	TCGA.DD.A73D.01	-0.235294	-0.423077	-0.0196078	-0.730769	0.384615	0.769231	0.5	-0.647059
TCGA	early stage	TCGA.DD.A4NP.01	0.588235	0.961538	-0.392157	0.730769	-1	-0.5	0.384615	0.618999
TCGA	early stage	TCGA.K7.A5RF.01	0.133053	0.730769	-0.54902	0.653846	-1	-0.846154	0.192308	0.705882
TCGA	early stage	TCGA.ZP.A9D1.01	0.627451	-0.730769	0.235294	-0.769231	0.653846	0.884615	0.730769	-0.835784
TCGA	early stage	TCGA.DD.AADU.01	0.738704	0.538462	-0.860614	0.730769	-0.653846	-0.961538	0.615385	-0.588235
TCGA	early stage	TCGA.DD.AADY.01	0.411765	-0.730769	0.343838	-0.0384615	0.269231	0.230769	0.807692	-0.980392
TCGA	early stage	TCGA.2Y.A9GS.01	0.122549	-0.615385	0.686275	-0.807692	4.44089e-16	-0.230769	-0.423077	-0.960784
TCGA	early stage	TCGA.DD.AADN.01	-0.196078	-0.538462	-0.0784314	-0.307692	0.692308	0.0384615	-0.807692	-0.254902
TCGA	early stage	TCGA.RC.A7SK.01	0.901961	-0.884615	-0.421569	-0.846154	0.807692	-0.230769	0.5	-0.823529
TCGA	early stage	TCGA.G3.AAUZ.01	0.0708899	-0.307692	-0.460784	-0.538462	0.269231	-0.884615	-0.961538	-0.529412
TCGA	early stage	TCGA.WX.AA46.01	-0.647059	0.884615	0.130515	0.923077	0.192308	-0.769231	-0.230769	0.764706
TCGA	early stage	TCGA.DD.A73F.01	0.946429	-0.230769	0.616728	-0.192308	0.384615	0.576923	-0.769231	-0.745098
TCGA	early stage	TCGA.DD.AACF.01	0.578431	-0.0769231	0.692698	-0.769231	-0.961538	-0.884615	0.461538	-0.745098
TCGA	early stage	TCGA.DD.AAE7.01	-0.726409	-0.5	-0.0588235	0.692308	0.615385	-0.846154	0.230769	0.862745
TCGA	early stage	TCGA.DD.AAE4.01	-0.493697	0.807692	-0.562594	-0.961538	0.423077	0.538462	-0.807692	0.0784314
TCGA	early stage	TCGA.KR.A7K2.01	4.44089e-16	-0.846154	-0.331785	0.115385	-0.538462	4.44089e-16	0.692308	0.921569
TCGA	early stage	TCGA.LG.A9QC.01	0.882353	-0.346154	0.27451	-0.807692	-0.5	-1	0.230769	-0.843137
TCGA	early stage	TCGA.DD.AAD2.01	0.784314	-0.423077	0.745098	0.0384615	-0.192308	-1	4.44089e-16	-0.411765
TCGA	early stage	TCGA.GJ.A6C0.01	0.863876	-0.730769	0.393557	-0.846154	0.807692	0.961538	0.730769	-0.960784
TCGA	early stage	TCGA.DD.A39X.01	0.786199	-0.961538	-0.281674	0.769231	-1	4.44089e-16	-0.153846	-0.861569
TCGA	early stage	TCGA.BC.A110.01	-0.36445	0.884615	-0.409314	0.576923	-0.692308	0.615385	-0.230769	0.686275
TCGA	early stage	TCGA.DD.AAC9.01	-0.745098	0.307692	-0.731913	0.807692	-0.423077	0.538462	-0.0384615	0.588235
TCGA	early stage	TCGA.5R.AAAM.01	-0.584517	0.923077	0.343627	0.423077	0.0384615	-1	-0.0769231	-0.529412
TCGA	early stage	TCGA.BC.A3KG.01	-0.0784314	-1	0.133578	-0.961538	0.884615	0.5	0.230769	-0.862745
TCGA	early stage	TCGA.G3.A7M5.01	0.779412	4.44089e-16	-0.703209	-0.384615	0.615385	0.423077	0.0769231	0.960784
TCGA	early stage	TCGA.DD.AAEA.01	0.432881	-0.807692	0.425996	-0.923077	0.346154	0.730769	-0.5	-0.54902
TCGA	early stage	TCGA.DD.A3A8.01	0.862745	0.961538	-0.0980392	0.0769231	-1	-0.961538	0.846154	0.745098
TCGA	early stage	TCGA.UB.A7MD.01	0.784314	-0.307692	0.54902	-0.692308	0.0769231	-0.384615	0.192308	-0.921569
TCGA	early stage	TCGA.ED.A5KG.01	0.736111	-0.923077	0.0588235	-0.538462	4.44089e-16	0.192308	0.269231	-0.745098
TCGA	early stage	TCGA.G3.AAV4.01	0.0980392	-0.384615	0.27451	-0.884615	-0.769231	-0.5	0.576923	-0.862745
TCGA	early stage	TCGA.2Y.A9GZ.01	0.272059	0.807692	0.0784314	-0.923077	0.307692	-0.5	-0.576923	-0.72549
TCGA	early stage	TCGA.CC.A9FS.01	0.676471	-0.692308	0.803922	-0.423077	-0.884615	-0.923077	-0.153846	-1
TCGA	early stage	TCGA.G3.A7M6.01	3.88578e-16	-0.961538	-0.333333	-0.769231	0.769231	0.730769	0.923077	-0.882353
TCGA	early stage	TCGA.WQ.AB4B.01	0.412519	-0.153846	-0.421078	-0.846154	-0.461538	0.769231	-0.769231	0.490196
TCGA	early stage	TCGA.DD.A39Z.01	0.312092	-0.461538	-0.43712	-0.346154	-0.923077	-0.307692	-0.230769	-0.270588
TCGA	early stage	TCGA.RC.A6M5.01	0.0217391	0.0769231	0.295343	0.307692	0.269231	0.538462	-0.153846	0.144258
TCGA	early stage	TCGA.DD.AADK.01	0.669118	-0.923077	0.781194	-0.576923	-0.346154	-0.0769231	0.0769231	-0.372549
TCGA	early stage	TCGA.DD.A4NN.01	-0.36631	-0.961538	0.0980392	-0.538462	-0.153846	-0.384615	0.615385	-0.647059
TCGA	early stage	TCGA.G3.A5SL.01	0.0784314	0.0769231	0.796569	-0.846154	-0.653846	-0.961538	0.730769	-0.607843
TCGA	early stage	TCGA.DD.A11A.01	-0.411765	-0.615385	0.686275	1	-0.538462	-0.192308	0.769231	-0.212325
TCGA	early stage	TCGA.DD.AAD0.01	0.588235	-0.5	0.294118	-0.807692	-0.961538	-0.423077	0.730769	-0.431373
TCGA	early stage	TCGA.DD.AAVS.01	0.584706	-1	0.573316	-0.692308	-0.230769	-0.961538	0.884615	-0.627451
TCGA	early stage	TCGA.RC.A6M6.01	0.588235	-0.730769	0.764706	-0.692308	0.884615	-0.230769	0.0384615	-0.882353
TCGA	early stage	TCGA.FV.A2QQ.01	0.745098	-0.923077	-0.117647	0.423077	0.576923	0.230769	-0.5	0.325234
TCGA	early stage	TCGA.DD.AAE9.01	-0.0588235	-0.307692	0.235294	-0.538462	0.0384615	-0.384615	0.730769	-0.745098
TCGA	early stage	TCGA.2Y.A9GV.01	-0.739706	1	-0.289723	-0.0769231	0.192308	0.923077	4.44089e-16	0.686275
TCGA	early stage	TCGA.DD.AADS.01	-0.383053	-0.153846	-0.903092	0.884615	0.923077	-0.269231	-1	0.843137
TCGA	early stage	TCGA.G3.A5SJ.01	-0.107604	0.0769231	0.45098	-0.461538	0.846154	0.692308	-0.230769	-0.901961
TCGA	early stage	TCGA.DD.AACE.01	0.721639	-0.807692	-0.0588235	-0.692308	0.192308	-0.461538	0.538462	0.0588235
TCGA	early stage	TCGA.DD.AAVX.01	0.301858	0.615385	0.666667	0.807692	-1	-0.807692	0.307692	-0.705882
TCGA	early stage	TCGA.RG.A7D4.01	0.0333333	-1	0.431373	-0.769231	0.846154	-0.423077	0.115385	-0.627451
TCGA	early stage	TCGA.DD.A4NO.01	0.334967	-0.807692	0.405331	-0.692308	-0.769231	4.44089e-16	0.5	-0.410675
TCGA	early stage	TCGA.DD.AAEG.01	0.764706	-0.653846	0.496078	-0.423077	-0.461538	0.384615	0.923077	-0.606443
TCGA	early stage	TCGA.XR.A8TF.01	-0.0980392	-0.576923	0.527184	-0.846154	0.384615	-1	0.846154	-0.509804
TCGA	early stage	TCGA.WX.AA44.01	0.230392	-0.961538	-0.0980392	0.0384615	-0.307692	0.692308	0.846154	-0.784314
TCGA	early stage	TCGA.DD.AACQ.01	0.325234	-0.692308	-0.117647	-0.923077	4.44089e-16	0.307692	0.461538	-0.529412
TCGA	early stage	TCGA.G3.A25U.01	-0.738971	0.115385	0.803922	4.44089e-16	-0.230769	-1	0.423077	-0.823529
TCGA	early stage	TCGA.EP.A12J.01	0.757143	0.884615	0.54902	-0.423077	-0.846154	-0.884615	0.846154	3.33067e-16
TCGA	early stage	TCGA.DD.AAED.01	0.187856	-0.346154	-0.592383	-0.461538	0.846154	0.615385	0.115385	-0.705882
TCGA	early stage	TCGA.DD.A1EG.01	0.54902	-0.769231	0.764706	-0.884615	0.692308	-0.230769	0.807692	-0.764706
TCGA	early stage	TCGA.G3.A3CG.01	0.588235	0.653846	0.176471	-0.961538	0.807692	0.884615	-0.0769231	-0.980392
TCGA	early stage	TCGA.DD.A1ED.01	0.343838	1	-0.239938	0.653846	-0.230769	-0.769231	-0.0769231	0.470588
TCGA	early stage	TCGA.2Y.A9H8.01	-0.254902	-0.615385	0.0980392	-0.653846	-0.846154	0.923077	0.0384615	0.0588235
TCGA	early stage	TCGA.2Y.A9GT.01	-0.0392157	0.961538	0.254902	-0.846154	-0.0384615	0.0769231	-0.153846	0.745098
TCGA	non-Tumor	TCGA.G3.A3CH.11	0.29257	0.846154	0.196078	0.461538	-0.576923	-0.423077	0.0384615	0.843137
TCGA	non-Tumor	TCGA.DD.A3A5.11	-0.431373	1	-0.731913	0.730769	-0.346154	0.153846	0.115385	0.823529
TCGA	non-Tumor	TCGA.DD.A116.11	-0.447144	0.884615	0.0588235	0.807692	-0.769231	0.5	4.44089e-16	0.745098
TCGA	non-Tumor	TCGA.BC.A216.11	-0.666667	0.923077	0.0588235	0.807692	-0.115385	0.576923	-0.423077	0.647059
TCGA	non-Tumor	TCGA.EP.A3RK.11	-0.490196	0.807692	0.156863	0.769231	-0.615385	-0.807692	-0.0384615	0.882353
TCGA	non-Tumor	TCGA.BC.A10Y.11	-0.352941	0.846154	-0.117647	0.692308	-0.0384615	-0.0769231	4.44089e-16	0.54902
TCGA	non-Tumor	TCGA.DD.A39W.11	-0.0588235	0.846154	-0.334559	0.961538	0.153846	0.576923	4.44089e-16	0.764706
TCGA	non-Tumor	TCGA.DD.A3A4.11	-0.429412	0.769231	-0.685924	0.461538	-0.5	0.884615	0.0769231	0.529412
TCGA	non-Tumor	TCGA.BC.A10R.11	-0.447144	0.846154	-0.148091	0.730769	-0.153846	0.153846	-0.0384615	0.627451
TCGA	non-Tumor	TCGA.BC.A10T.11	-0.782353	0.730769	-0.616615	0.923077	-0.461538	0.384615	0.153846	0.803922
TCGA	non-Tumor	TCGA.BC.A10X.11	-0.568627	0.846154	-0.352941	0.5	0.461538	0.346154	0.115385	0.607843
TCGA	non-Tumor	TCGA.BC.A10W.11	-0.0196078	0.769231	-0.509804	0.384615	-0.884615	0.576923	0.153846	0.647059
TCGA	non-Tumor	TCGA.DD.A3A1.11	-0.16973	0.730769	-0.760854	1	-0.615385	4.44089e-16	-0.807692	0.764706
TCGA	non-Tumor	TCGA.DD.A119.11	-0.529838	0.923077	-0.236185	0.576923	0.115385	4.44089e-16	0.192308	0.647059
TCGA	non-Tumor	TCGA.DD.A1EE.11	0.0196078	1	-0.65049	0.730769	-0.769231	0.307692	0.346154	0.745098
TCGA	non-Tumor	TCGA.DD.A1EH.11	-0.745098	0.769231	-0.137255	0.846154	-0.461538	0.423077	0.192308	0.745098
TCGA	non-Tumor	TCGA.DD.A3A6.11	-0.568627	0.769231	-0.561275	0.923077	-0.346154	0.384615	0.230769	0.921569
TCGA	non-Tumor	TCGA.DD.A114.11	0.0392157	0.807692	-0.0980392	0.730769	-0.461538	-0.115385	0.5	0.122199
TCGA	non-Tumor	TCGA.DD.A1EG.11	-0.470588	0.769231	-0.451735	0.615385	-0.423077	0.461538	-0.153846	0.901961
TCGA	non-Tumor	TCGA.FV.A3I0.11	-0.772727	0.923077	-0.27451	0.769231	0.192308	0.423077	0.0769231	0.823529
TCGA	non-Tumor	TCGA.DD.A1EJ.11	-0.72549	0.884615	-0.423633	0.423077	-0.346154	0.615385	-0.5	0.666667
TCGA	non-Tumor	TCGA.DD.A11B.11	-0.196078	0.576923	-0.204412	0.461538	0.0384615	0.307692	0.0769231	0.764706
TCGA	non-Tumor	TCGA.ES.A2HT.11	0.0784314	0.730769	-0.254902	0.769231	-1	-0.730769	0.538462	-0.43712
TCGA	non-Tumor	TCGA.DD.A39Z.11	-0.862745	0.923077	-0.0196078	0.615385	0.230769	0.384615	0.307692	0.823529
TCGA	non-Tumor	TCGA.DD.A113.11	-0.514706	1	4.44089e-16	0.615385	0.0769231	0.576923	0.0384615	0.705882
TCGA	non-Tumor	TCGA.DD.A3A8.11	3.88578e-16	0.576923	-0.196078	0.615385	-0.961538	0.5	0.423077	0.882353
TCGA	non-Tumor	TCGA.DD.A1EC.11	-0.745098	0.884615	-0.0196078	0.5	0.307692	0.615385	-0.269231	0.529412
TCGA	non-Tumor	TCGA.BC.A10U.11	-0.612532	0.769231	-0.199062	0.807692	0.346154	0.269231	4.44089e-16	0.686275
TCGA	non-Tumor	TCGA.DD.A3A2.11	-0.72549	0.961538	-0.544706	0.576923	-0.5	0.0769231	0.153846	0.784314
TCGA	non-Tumor	TCGA.DD.A39X.11	-0.568627	0.807692	-0.695226	0.769231	-0.923077	0.153846	0.269231	0.764706
TCGA	non-Tumor	TCGA.DD.A11A.11	-0.509804	0.923077	-0.0196078	0.730769	0.0769231	-0.153846	4.44089e-16	0.490196
TCGA	non-Tumor	TCGA.BC.A110.11	0.0588235	0.884615	-0.777451	0.615385	0.346154	0.730769	-0.230769	0.843137
TCGA	non-Tumor	TCGA.EP.A12J.11	0.333333	0.692308	-0.156863	0.615385	-0.846154	-0.384615	0.461538	0.663922
TCGA	non-Tumor	TCGA.FV.A2QR.11	0.0588235	0.730769	-0.117647	1	-0.846154	-0.961538	0.0384615	0.470588
TCGA	non-Tumor	TCGA.DD.A1EI.11	-0.588235	0.769231	4.996e-16	0.730769	-0.653846	-0.346154	-0.307692	0.745098
TCGA	non-Tumor	TCGA.BD.A3EP.11	-0.561275	0.846154	-0.331785	0.615385	-0.461538	-0.0769231	-0.5	0.823529
TCGA	non-Tumor	TCGA.BD.A2L6.11	-0.249226	0.653846	-0.148091	0.730769	-0.269231	-0.769231	0.115385	0.509804
TCGA	non-Tumor	TCGA.DD.A11D.11	0.235294	0.769231	-0.0588235	0.923077	-0.538462	0.115385	0.461538	0.627451
TCGA	non-Tumor	TCGA.DD.A118.11	-0.647059	0.807692	0.0784314	0.923077	0.384615	0.423077	-0.576923	0.784314
TCGA	non-Tumor	TCGA.DD.A39V.11	-0.323529	0.961538	0.144258	0.692308	4.44089e-16	0.461538	-0.307692	0.764706
TCGA	non-Tumor	TCGA.EP.A26S.11	-0.607843	0.846154	-0.481729	0.461538	0.384615	0.230769	0.0769231	0.803922
TCGA	non-Tumor	TCGA.FV.A3R2.11	-0.0392157	0.653846	-0.411765	0.961538	-0.461538	0.384615	0.153846	0.980392
TCGA	non-Tumor	TCGA.FV.A23B.11	-0.117647	0.730769	-0.374183	0.807692	-0.807692	-0.461538	4.44089e-16	0.529412
TCGA	non-Tumor	TCGA.DD.A1EB.11	-0.900735	0.923077	3.33067e-16	0.461538	0.115385	0.423077	0.0769231	0.705882
TCGA	non-Tumor	TCGA.DD.A3A3.11	0.144118	0.961538	-0.137255	0.846154	0.269231	-0.307692	0.192308	0.647059
TCGA	non-Tumor	TCGA.DD.A1EL.11	-0.563725	0.730769	-0.0784314	0.692308	-0.5	0.384615	-0.269231	0.54902
TCGA	non-Tumor	TCGA.BC.A10Z.11	-0.331785	0.615385	-0.536064	1	0.115385	0.192308	-0.153846	0.784314
TCGA	non-Tumor	TCGA.FV.A3I1.11	-0.764706	0.846154	-0.791939	0.923077	-0.115385	0.461538	-0.153846	0.862745
TCGA	non-Tumor	TCGA.DD.A11C.11	-0.568627	0.961538	4.44089e-16	0.346154	0.384615	0.653846	4.44089e-16	0.745098
TCGA	non-Tumor	TCGA.BC.A10Q.11	-0.568627	0.807692	-0.277778	0.5	-0.0769231	0.0769231	0.153846	0.803922
TCGA	non-Tumor	GTEX.WZTO.0626.SM.4PQYY	-0.835784	0.346154	-0.490196	0.615385	4.44089e-16	0.384615	-0.538462	0.921569
TCGA	non-Tumor	GTEX.12WSM.0726.SM.5GCOW	-0.363421	0.423077	-0.903092	0.576923	0.0769231	-0.0769231	-0.423077	0.921569
TCGA	non-Tumor	GTEX.12WSI.0226.SM.5GCNA	-0.0919118	-0.115385	-0.509804	0.423077	0.538462	0.0769231	-0.846154	0.745098
TCGA	non-Tumor	GTEX.12696.0826.SM.5EGGE	-0.835784	0.730769	-0.510818	0.538462	0.346154	-0.0384615	-0.538462	0.823529
TCGA	non-Tumor	GTEX.1212Z.0226.SM.59HLF	-0.397059	0.730769	-0.561275	0.423077	0.307692	0.153846	-0.346154	0.960784
TCGA	non-Tumor	GTEX.ZYT6.0626.SM.5E45V	-0.429412	0.615385	0.0588235	0.576923	0.269231	-0.307692	-0.230769	1
TCGA	non-Tumor	GTEX.T6MN.1226.SM.3NMA5	-0.681373	0.384615	-0.470588	1	0.423077	-0.692308	-1	0.823529
TCGA	non-Tumor	GTEX.11DXZ.0126.SM.5EGGY	-0.333333	0.807692	0.0196078	0.653846	0.423077	-0.5	-0.269231	0.784314
TCGA	non-Tumor	GTEX.11UD2.1626.SM.5EQM3	0.284314	-0.692308	-0.352941	0.653846	0.807692	0.230769	-0.846154	0.490196
TCGA	non-Tumor	GTEX.147F4.1426.SM.5LUA8	-0.392157	0.461538	0.0784314	0.653846	0.230769	-0.153846	-0.576923	0.705882
TCGA	non-Tumor	GTEX.144GM.1326.SM.5LU5E	-0.944444	0.961538	-0.157379	0.576923	0.384615	0.769231	-0.230769	0.54902
TCGA	non-Tumor	GTEX.13N11.0926.SM.5IJG2	-0.409314	-0.923077	0.382353	0.846154	0.153846	0.961538	-0.192308	0.0238095
TCGA	non-Tumor	GTEX.12ZZZ.1326.SM.59HKW	-0.980769	0.346154	-0.429412	0.807692	0.307692	0.230769	-0.423077	0.803922
TCGA	non-Tumor	GTEX.RNOR.1426.SM.48FDJ	-0.780112	0.346154	-0.372549	0.653846	0.192308	-0.0384615	-0.346154	0.921569
TCGA	non-Tumor	GTEX.WFON.1726.SM.4LVMQ	0.0588235	0.961538	0.192402	0.653846	-0.846154	0.538462	0.153846	0.666667
TCGA	non-Tumor	GTEX.VUSG.0126.SM.4KL1X	0.0980392	1	-0.25817	0.615385	-0.346154	0.346154	-0.0384615	0.705882
TCGA	non-Tumor	GTEX.11ZUS.2526.SM.59872	-0.751107	0.461538	-0.705882	0.884615	0.346154	-0.269231	-0.615385	0.862745
TCGA	non-Tumor	GTEX.QEG4.1826.SM.4R1JN	-0.903092	0.346154	-0.0980392	0.884615	0.192308	0.384615	-0.461538	0.882353
TCGA	non-Tumor	GTEX.YB5E.0326.SM.5IFHU	-0.431373	0.307692	0.810784	-0.346154	-0.153846	0.346154	-0.692308	-0.693277
TCGA	non-Tumor	GTEX.O5YT.0826.SM.3TW8N	0.784314	-1	0.333333	0.923077	-0.576923	0.192308	-0.0769231	-0.843137
TCGA	non-Tumor	GTEX.11TUW.1726.SM.5BC5C	-0.561275	0.0769231	0.0392157	0.615385	0.230769	-0.576923	-0.769231	0.862745
TCGA	non-Tumor	GTEX.11EQ9.0526.SM.5A5JZ	-0.868192	0.884615	0.0980392	0.576923	-0.192308	0.807692	-0.461538	0.529412
TCGA	non-Tumor	GTEX.UPIC.0926.SM.4IHLV	-0.73574	0.576923	0.390196	0.538462	-1	-0.307692	-0.461538	0.764706
TCGA	non-Tumor	GTEX.ZVT4.0626.SM.5E45T	-0.612532	0.269231	-0.784314	0.961538	0.538462	-0.0384615	-0.653846	0.784314
TCGA	non-Tumor	GTEX.13NZ9.1326.SM.5MR3V	0.411765	0.0384615	-0.272409	0.961538	-0.692308	-0.846154	0.192308	0.254902
TCGA	non-Tumor	GTEX.139UC.1426.SM.5IJGH	-0.607843	0.730769	-0.780112	0.807692	-0.115385	0.0769231	-0.923077	0.960784
TCGA	non-Tumor	GTEX.12KS4.1326.SM.5LUB3	-0.0784314	0.884615	-0.216024	0.846154	0.230769	-0.346154	-1	0.745098
TCGA	non-Tumor	GTEX.14753.1626.SM.5NQ9L	0.117647	0.538462	-0.566399	0.846154	0.461538	0.269231	-0.346154	0.862745
TCGA	non-Tumor	GTEX.11WQC.0726.SM.5EQMR	-0.623922	0.730769	-0.686275	0.384615	0.0769231	-0.153846	-0.269231	0.941176
TCGA	non-Tumor	GTEX.X4XY.1626.SM.46MVN	-0.432921	0.769231	0.0196078	0.5	-0.192308	-0.0769231	-0.115385	0.573316
TCGA	non-Tumor	GTEX.13PVR.0126.SM.5S2PY	-0.54902	0.769231	-0.342157	0.961538	-0.461538	0.730769	-0.192308	0.568627
TCGA	non-Tumor	GTEX.RN64.1826.SM.48FDV	-0.623922	0.461538	-0.54902	0.807692	0.384615	-0.269231	-0.653846	0.980392
TCGA	non-Tumor	GTEX.13FLV.0326.SM.5N9DJ	0.0392157	0.538462	-0.544706	0.846154	0.461538	-0.346154	-0.0384615	0.843137
TCGA	non-Tumor	GTEX.S33H.1626.SM.4AD68	-0.176471	1	-0.490196	0.923077	0.461538	0.576923	0.0384615	0.72549
TCGA	non-Tumor	GTEX.11DXY.0526.SM.5EGGQ	-0.695226	0.538462	-0.529412	0.769231	0.5	0.384615	-0.423077	0.901961
TCGA	non-Tumor	GTEX.13113.1326.SM.5GCOI	-0.0588235	0.615385	-0.77792	0.846154	0.5	0.576923	0.0769231	0.745098
TCGA	non-Tumor	GTEX.RU72.1426.SM.46MUF	-0.253676	0.807692	-0.819853	0.923077	0.384615	-0.192308	-0.538462	0.843137
TCGA	non-Tumor	GTEX.13OVJ.1026.SM.5IFGI	0.568627	-0.769231	-0.322549	-0.576923	0.730769	-0.0384615	-0.0769231	0.0784314
TCGA	non-Tumor	GTEX.13O3O.1826.SM.5IFGW	-0.373162	0.384615	-0.900735	0.538462	-0.0769231	-0.230769	-0.730769	0.980392
TCGA	non-Tumor	GTEX.WYVS.1926.SM.4SOIC	-0.0196078	0.730769	0.0588235	0.576923	-0.538462	-0.807692	-0.461538	0.568627
TCGA	non-Tumor	GTEX.ZPU1.0826.SM.57WG2	-0.373162	1	-0.161415	0.384615	0.653846	0.730769	4.44089e-16	0.764706
TCGA	non-Tumor	GTEX.13SLX.1226.SM.5S2Q6	0.214461	0.615385	-0.610994	0.461538	0.230769	-0.884615	-0.0769231	0.960784
TCGA	non-Tumor	GTEX.ZEX8.0826.SM.4WKHK	-0.588235	0.846154	0.144258	0.615385	-0.884615	-0.846154	-0.576923	0.745098
TCGA	non-Tumor	GTEX.13FTW.1126.SM.5J2NV	-0.397059	0.730769	0.333333	0.846154	-0.769231	0.769231	-0.230769	0.476264
TCGA	non-Tumor	GTEX.13QJC.0726.SM.5RQJK	-0.164216	0.115385	-0.470588	0.884615	-0.192308	-0.269231	-0.807692	0.862745
TCGA	non-Tumor	GTEX.OOBJ.0826.SM.3NB2K	-0.0980392	0.884615	-0.359351	0.961538	-0.115385	0.115385	-0.0769231	0.686275
TCGA	non-Tumor	GTEX.P78B.1326.SM.3P611	-0.509804	0.923077	0.435662	1	-0.884615	4.44089e-16	-0.846154	0.843137
TCGA	non-Tumor	GTEX.ZYY3.0626.SM.5NQ6W	0.392157	-0.0769231	-0.647059	0.769231	0.692308	0.0769231	-0.230769	0.470588
TCGA	non-Tumor	GTEX.14C38.1526.SM.5RQJ7	-0.739706	0.307692	0.334967	0.846154	-0.269231	-0.384615	-0.423077	0.619281
TCGA	non-Tumor	GTEX.ZAB4.0826.SM.5LU9D	0.313725	-0.115385	-0.588235	0.615385	0.538462	-0.807692	-0.692308	0.588235
TCGA	non-Tumor	GTEX.12WSL.0226.SM.5CVMJ	-0.323529	1	0.21732	0.153846	-0.884615	0.846154	-0.0384615	0.509804
TCGA	non-Tumor	GTEX.WY7C.0726.SM.4ONCB	-0.411765	0.961538	0.607843	0.769231	-0.846154	0.923077	0.115385	-0.137255
TCGA	non-Tumor	GTEX.YECK.1926.SM.4W21H	-0.861569	0.615385	-0.568627	0.961538	0.307692	0.423077	-0.692308	0.980392
TCGA	non-Tumor	GTEX.145LU.1326.SM.5LU9N	-0.860614	0.5	-0.432773	0.923077	0.461538	-0.115385	-0.730769	0.941176
TCGA	non-Tumor	GTEX.13NYB.1026.SM.5IFH3	-0.660784	-0.192308	-0.738971	0.884615	0.115385	0.423077	-1	0.862745
TCGA	non-Tumor	GTEX.RM2N.1926.SM.48FCU	-0.431373	0.923077	0.412519	0.692308	0.423077	-0.0384615	0.230769	0.705882
TCGA	non-Tumor	GTEX.X261.1726.SM.4PQYT	-0.686275	0.384615	-0.0196078	0.923077	0.423077	-0.153846	-0.769231	0.764706
TCGA	non-Tumor	GTEX.X4EP.1026.SM.4QAS5	-0.77792	0.307692	-0.568627	0.923077	0.423077	-0.384615	-0.538462	0.843137
TCGA	non-Tumor	GTEX.11OF3.0726.SM.5BC4Z	-0.584517	0.538462	-0.183473	0.423077	0.230769	0.346154	-0.5	0.921569
TCGA	non-Tumor	GTEX.11TT1.1726.SM.5EQLJ	0.409029	-0.384615	0.462185	0.576923	-0.307692	0.615385	-0.115385	-0.313725
TCGA	non-Tumor	GTEX.147JS.1126.SM.5RQIW	-0.686275	0.653846	-0.514706	0.730769	0.384615	-0.192308	-0.807692	0.882353
TCGA	non-Tumor	GTEX.139YR.0226.SM.5IFEM	-0.277778	0.807692	-0.117647	0.884615	-0.692308	0.615385	-0.269231	0.568627
TCGA	non-Tumor	GTEX.Y5V5.0926.SM.4VBPZ	-0.27451	0.730769	-0.822581	0.769231	-0.192308	0.307692	-0.307692	0.921569
TCGA	non-Tumor	GTEX.ZAB5.0426.SM.5CVMI	0.294118	0.692308	-0.437029	0.923077	0.0769231	0.192308	-0.230769	0.705882
TCGA	non-Tumor	GTEX.131XE.0326.SM.5LZVO	-0.156863	0.538462	-0.172269	1	0.461538	0.615385	0.0384615	0.411765
TCGA	non-Tumor	GTEX.1497J.0726.SM.5Q5D1	0.578431	-0.230769	-0.137255	0.692308	0.538462	-0.884615	-0.346154	0.490196
TCGA	non-Tumor	GTEX.RTLS.1326.SM.46MUN	-0.183333	0.653846	-0.868192	0.884615	0.269231	-1	-0.307692	0.843137
TCGA	non-Tumor	GTEX.1399R.1226.SM.5P9GF	-0.411765	0.923077	0.0392157	0.615385	-0.192308	0.307692	-0.346154	0.784314
TCGA	non-Tumor	GTEX.ZF2S.3026.SM.4WWCH	-0.617647	0.961538	-0.0980392	0.769231	-0.769231	-0.230769	-0.5	0.745098
TCGA	non-Tumor	GTEX.13PVQ.1526.SM.5IFEQ	-0.87931	0.576923	-0.294118	0.961538	0.807692	0.0384615	-0.423077	0.72549
TCGA	non-Tumor	GTEX.YFC4.1526.SM.5IFJS	-0.764706	0.769231	-0.397059	0.923077	0.115385	0.5	-0.423077	0.882353
TCGA	non-Tumor	GTEX.1192X.1026.SM.5H12P	0.72549	-0.923077	0.0980392	0.730769	0.307692	-0.884615	0.346154	-0.803922
TCGA	non-Tumor	GTEX.139TS.1426.SM.5IFJD	-0.0784314	0.846154	-0.563181	1	0.384615	0.115385	-0.0384615	0.941176
TCGA	non-Tumor	GTEX.132AR.0426.SM.5IFH8	0.273173	4.44089e-16	0.250507	0.961538	-0.615385	0.461538	0.269231	-0.54902
TCGA	non-Tumor	GTEX.13OW6.2626.SM.5IFF2	-0.148091	0.346154	-0.703137	0.538462	0.5	0.423077	-0.269231	0.784314
TCGA	non-Tumor	GTEX.ZTPG.1426.SM.51MT3	-0.256536	0.307692	-0.900735	-0.115385	0.692308	0.730769	-0.230769	0.828976
TCGA	non-Tumor	GTEX.S32W.1926.SM.4AD63	0.343627	0.384615	0.50549	-0.0384615	-0.423077	0.846154	0.307692	-0.137255
TCGA	non-Tumor	GTEX.QDVN.0826.SM.48TZ2	0.164781	0.769231	-0.0669935	-0.384615	-0.615385	0.884615	0.346154	-0.431373
TCGA	non-Tumor	GTEX.Y5LM.0426.SM.4VBRO	-0.860614	0.538462	0.627451	0.461538	-0.846154	0.153846	-0.115385	-0.333333
TCGA	non-Tumor	GTEX.131YS.1626.SM.5HL6C	-0.791939	0.461538	-0.423633	0.961538	0.423077	0.307692	-0.5	0.882353
TCGA	non-Tumor	GTEX.1399T.0826.SM.5IFES	-0.529412	0.5	-0.51548	0.884615	0.346154	0.153846	-0.423077	0.980392
TCGA	non-Tumor	GTEX.131XH.0626.SM.5LZWH	-0.860614	0.538462	-0.259104	0.653846	-0.192308	0.423077	-0.5	0.882353
TCGA	non-Tumor	GTEX.XBEC.1526.SM.4AT68	-0.54085	0.423077	-0.383053	0.653846	0.153846	-0.269231	-0.615385	0.941176
TCGA	non-Tumor	GTEX.11NUK.1226.SM.5P9GM	-0.65107	0.384615	-0.45098	0.769231	0.461538	-0.653846	-0.230769	0.960784
TCGA	non-Tumor	GTEX.RWSA.1426.SM.47JXA	0.156863	0.307692	-0.693277	0.807692	0.0384615	-0.807692	-0.576923	0.823529
TCGA	non-Tumor	GTEX.XXEK.1126.SM.4BRUX	-0.269608	0.423077	-0.172794	4.44089e-16	0.576923	0.692308	-0.384615	0.692698
TCGA	non-Tumor	GTEX.UTHO.2426.SM.4JBHD	0.537377	0.230769	-0.470588	0.846154	0.384615	-0.230769	-0.807692	0.54902
TCGA	non-Tumor	GTEX.11ZTS.1426.SM.5EQMM	-0.254902	0.307692	-0.277778	0.653846	0.615385	4.44089e-16	-0.692308	0.882353
TCGA	non-Tumor	GTEX.WQUQ.1926.SM.4OOSA	-0.117647	0.884615	2.77556e-16	1	-0.615385	0.576923	-0.192308	0.862745
TCGA	non-Tumor	GTEX.11NV4.1326.SM.5HL6V	-0.465212	0.423077	-0.568627	0.923077	0.346154	-0.615385	-0.5	0.941176
TCGA	non-Tumor	GTEX.U8XE.1526.SM.4E3HT	-0.110106	0.884615	0.0392157	4.44089e-16	0.346154	0.615385	-0.230769	0.392157
TCGA	non-Tumor	GTEX.XOTO.0826.SM.4B65O	-0.373162	0.730769	-0.658215	0.807692	0.5	-0.461538	-0.115385	0.901961
TCGA	non-Tumor	GTEX.Z9EW.0426.SM.5CVM9	-0.944444	0.884615	-0.0588235	0.653846	0.576923	4.44089e-16	-0.0384615	0.509804
TCGA	non-Tumor	GTEX.ZZPU.0426.SM.5GZYH	-0.784314	0.769231	0.283333	0.807692	-0.153846	0.730769	-0.307692	0.686275
TCGA	non-Tumor	GTEX.1269C.0626.SM.5FQSS	-0.323529	0.653846	-0.588235	0.769231	0.346154	0.384615	-0.730769	0.764706
TCGA	non-Tumor	GTEX.13VXU.0926.SM.5IFFH	-0.612532	0.461538	-0.254902	0.576923	0.0384615	-0.153846	-0.846154	1
TCGA	non-Tumor	GTEX.P44G.1126.SM.3NM9D	-0.623922	0.730769	-0.470588	0.923077	0.423077	-0.461538	-0.615385	0.803922
TCGA	non-Tumor	GTEX.WYVS.1926.SM.4PQZ2	-0.269608	0.769231	0.137255	0.576923	-0.576923	-0.884615	-0.115385	0.607843
TCGA	non-Tumor	GTEX.14A5I.1726.SM.5QGQ5	-0.335596	0.538462	-0.254902	1	-0.769231	-0.730769	-0.423077	0.901961
TCGA	non-Tumor	GTEX.11ZVC.0726.SM.5FQT9	-0.780112	0.692308	-0.490196	1	0.423077	0.346154	-0.538462	0.882353
TCGA	non-Tumor	GTEX.13112.1426.SM.5EGH8	-0.825415	0.461538	-0.493697	0.884615	0.269231	-0.0769231	-0.730769	0.882353
TCGA	non-Tumor	GTEX.ZVT3.1626.SM.5GU66	-0.65049	0.5	-0.607843	0.615385	0.0769231	-0.461538	-0.538462	0.862745
TCGA	non-Tumor	GTEX.SJXC.1226.SM.4DM78	-0.860614	0.5	-0.352941	0.807692	0.307692	0.192308	-0.346154	0.941176
TCGA	non-Tumor	GTEX.139TU.0826.SM.5IJFG	-0.269608	0.653846	-0.235294	0.384615	0.576923	-0.115385	-0.653846	0.960784
TCGA	non-Tumor	GTEX.Q2AG.1126.SM.48U1P	-0.342157	0.538462	-0.592383	0.5	-0.0769231	-0.115385	-0.769231	0.921569
TCGA	non-Tumor	GTEX.ZF29.2026.SM.4WWB7	-0.623922	0.730769	3.33067e-16	0.807692	-0.923077	0.615385	-0.153846	0.54902
TCGA	non-Tumor	GTEX.13NZB.0626.SM.5IFH6	-0.137255	0.538462	-0.705882	0.769231	0.423077	0.115385	-0.307692	0.960784
TCGA	non-Tumor	GTEX.14E1K.0326.SM.5S2PE	-0.231618	0.923077	-0.515012	0.846154	0.153846	-0.923077	0.192308	0.745098
TCGA	non-Tumor	GTEX.ZVP2.0626.SM.51MSO	-0.0784314	0.884615	0.108875	0.769231	-0.576923	0.538462	-0.423077	0.686275
TCGA	non-Tumor	GTEX.13FTZ.0726.SM.5IFFY	-0.819853	0.538462	-0.431373	0.961538	-0.230769	0.5	-0.961538	0.901961
GEO570	non-Tumor	GSM2723314	0.784314	-0.923077	0.480392	-0.769231	-0.692308	-0.576923	0.961538	-0.803922
GEO570	non-Tumor	GSM2723315	0.0277778	0.538462	-0.496324	-0.576923	0.269231	0.346154	-0.0769231	0.448039
GEO570	non-Tumor	GSM2723316	0.254902	-0.846154	-0.980392	-0.346154	-0.730769	-0.115385	0.346154	0.80303
GEO570	non-Tumor	GSM2723317	0.343627	-0.692308	0.803922	-0.961538	0.230769	0.153846	0.538462	-0.607843
GEO570	non-Tumor	GSM2723318	0.0196078	0.461538	0.54902	-0.884615	0.615385	-0.269231	-0.923077	-0.294118
GEO570	non-Tumor	GSM2723319	0.233193	0.307692	-0.772727	-0.0384615	0.615385	-0.538462	0.0384615	0.862745
GEO570	non-Tumor	GSM2723320	0.37549	0.0769231	-0.562594	0.461538	0.576923	-0.807692	-0.0384615	0.705882
GEO570	non-Tumor	GSM2723321	0.780637	-0.692308	0.215686	-0.807692	-0.230769	-0.653846	-0.346154	-0.941176
GEO570	non-Tumor	GSM2723322	0.0333333	-0.730769	-0.695226	-0.961538	0.615385	0.961538	-0.846154	-0.686275
GEO570	non-Tumor	GSM2723323	-0.36445	0.846154	-0.745098	0.307692	-0.576923	0.423077	-0.346154	0.568627
GEO570	non-Tumor	GSM2723324	0.334967	0.730769	0.0196078	0.269231	0.0384615	0.384615	0.807692	0.490196
GEO570	non-Tumor	GSM2723325	0.431373	0.230769	-0.137255	0.769231	-0.730769	-0.653846	-0.692308	0.480392
GEO570	non-Tumor	GSM2723326	0.828125	-0.538462	0.796569	-0.307692	-0.576923	-0.807692	0.0769231	-0.529412
GEO570	non-Tumor	GSM2723327	0.752723	0.423077	-0.705882	0.615385	-0.692308	-0.115385	-0.230769	-0.843137
GEO570	non-Tumor	GSM2723328	0.200722	-0.807692	0.352941	-0.615385	0.884615	4.44089e-16	0.615385	-0.921569
GEO570	non-Tumor	GSM2723329	-0.0980392	0.384615	0.0588235	-0.653846	-0.615385	0.615385	-0.230769	-0.0784314
GEO570	non-Tumor	GSM2723330	0.663993	-0.5	-0.561275	-0.576923	0.576923	-0.884615	0.692308	0.654062
GEO570	non-Tumor	GSM2723331	4.44089e-16	-0.269231	-0.172181	-0.846154	-0.153846	-0.769231	-0.115385	-0.607843
GEO570	non-Tumor	GSM2723332	-0.819853	0.846154	-0.0196078	-0.192308	0.384615	0.307692	-0.0384615	0.647059
GEO570	non-Tumor	GSM2723333	-0.0588235	0.884615	-0.592383	0.961538	0.923077	-0.269231	0.538462	0.372549
GEO570	non-Tumor	GSM2723334	0.196078	-0.961538	0.766396	-0.576923	-0.461538	-0.5	0.5	-0.745098
GEO570	non-Tumor	GSM2723335	0.284314	-0.192308	-0.363421	-0.884615	-0.307692	-0.769231	-0.0384615	0.822353
GEO570	non-Tumor	GSM2723336	0.130515	-0.384615	0.392157	0.192308	-0.346154	0.346154	-0.576923	-0.563725
GEO570	non-Tumor	GSM2723337	0.0196078	-0.576923	-0.470588	0.0384615	-0.461538	-0.769231	-0.615385	0.616728
GEO570	non-Tumor	GSM2723338	-0.843137	0.538462	0.0588235	0.423077	-0.692308	0.730769	-0.0384615	0.862745
GEO570	non-Tumor	GSM2723339	0.823529	-0.846154	0.200722	-0.5	0.615385	0.269231	-0.192308	-0.608159
GEO570	non-Tumor	GSM2723340	0.392157	-0.846154	-0.529412	-0.461538	0.615385	0.461538	-0.5	-0.941176
GEO570	non-Tumor	GSM2723341	-0.351307	-0.115385	0.640417	0.730769	-0.807692	-0.615385	-0.0384615	-0.509804
GEO570	non-Tumor	GSM2723342	-0.110106	-0.923077	0.716216	0.538462	0.307692	-0.538462	0.5	-0.588235
GEO570	non-Tumor	GSM2723343	0.640417	0.423077	-0.333333	0.923077	-0.615385	0.692308	0.615385	0.666667
GEO570	non-Tumor	GSM2723344	-0.843137	0.461538	-0.137255	-0.192308	-0.769231	4.44089e-16	-0.653846	0.588235
GEO570	non-Tumor	GSM2723345	0.766396	0.269231	0.618873	-0.923077	-0.461538	-0.384615	0.5	0.431373
GEO570	non-Tumor	GSM2723346	0.284314	-0.923077	0.225699	-0.230769	-0.576923	0.807692	-0.346154	-0.294118
GEO570	non-Tumor	GSM2723347	-0.215686	0.461538	-0.606443	0.5	-0.846154	0.807692	1	0.666667
GEO570	non-Tumor	GSM2723348	0.588235	0.538462	-0.411765	-0.384615	-0.884615	-0.5	0.192308	0.480392
GEO570	non-Tumor	GSM2723349	0.708522	-0.769231	0.397813	-0.692308	4.44089e-16	-0.5	0.807692	-0.72549
GEO570	non-Tumor	GSM2723350	-0.82041	1	0.176471	0.461538	-0.769231	-0.384615	-1	-0.784314
GEO570	non-Tumor	GSM2723351	-0.36631	-0.230769	-0.699174	-0.192308	-0.0769231	0.730769	-0.923077	-0.0588235
GEO570	non-Tumor	GSM2723352	0.431373	-0.615385	-0.745098	0.961538	-0.384615	-0.653846	-0.0769231	-0.333333
GEO570	non-Tumor	GSM2723353	-0.392687	1	-0.0588235	-0.269231	0.923077	0.423077	-0.538462	-0.588235
GEO570	non-Tumor	GSM2723354	0.147712	0.846154	0.132966	-0.923077	-0.115385	0.961538	-0.653846	-0.215686
GEO570	non-Tumor	GSM2723355	-0.882353	-0.115385	-0.235294	0.923077	-0.192308	-0.346154	-0.769231	0.117647
GEO570	non-Tumor	GSM2723356	-0.708333	-0.307692	0.00942685	-0.384615	-0.230769	0.0769231	-0.615385	-0.0588235
GEO570	non-Tumor	GSM2723357	-0.236695	-0.576923	0.357843	-0.0769231	0.538462	-0.346154	-0.5	-0.509804
GEO570	non-Tumor	GSM2723358	-0.72549	0.653846	-0.322549	1	0.730769	-0.153846	-0.846154	0.54902
GEO570	non-Tumor	GSM2723359	-0.0996399	-0.769231	0.133578	-0.423077	0.653846	-0.538462	-0.5	-0.921569
GEO570	non-Tumor	GSM2723360	0.431373	0.846154	0.54902	0.307692	0.153846	-0.230769	0.269231	-0.627451
GEO570	non-Tumor	GSM2723361	0.65601	-0.884615	-0.0196078	0.153846	-1	0.384615	-0.0769231	-0.529838
GEO570	non-Tumor	GSM2723362	-0.529412	-0.461538	-0.331863	0.269231	-0.346154	-0.961538	-0.307692	-0.323529
GEO570	non-Tumor	GSM2723363	0.696524	-0.461538	0.372549	0.230769	-0.653846	1	-0.192308	-0.0196078
GEO570	non-Tumor	GSM2723364	-0.822581	-0.538462	-0.236185	-0.807692	-0.615385	0.307692	-0.346154	0.780637
GEO570	non-Tumor	GSM2723365	0.372549	-0.807692	-0.490196	-0.230769	0.0769231	-1	0.461538	-0.819853
GEO570	non-Tumor	GSM2723366	-0.861569	-0.384615	-0.43712	0.423077	0.384615	0.461538	0.769231	-0.313725
GEO570	non-Tumor	GSM2723367	0.752723	-0.884615	-0.623922	-0.115385	0.961538	-0.846154	0.576923	-0.980392
GEO570	non-Tumor	GSM2723368	0.284314	-0.730769	0.392157	-0.5	-0.692308	-0.0769231	-0.307692	-0.941176
GEO570	non-Tumor	GSM2723369	-0.73574	-0.269231	0.588235	0.961538	1	0.461538	0.769231	-0.666667
GEO570	non-Tumor	GSM2723370	0.665686	-0.384615	0.390196	-0.576923	0.923077	1	4.44089e-16	-0.705882
GEO570	non-Tumor	GSM2723371	-0.409314	-0.346154	-0.392687	-0.192308	0.307692	-0.5	-0.307692	-0.161415
GEO570	non-Tumor	GSM2723372	0.779412	0.0384615	-0.501401	0.615385	-1	0.346154	-0.615385	0.411765
GEO570	non-Tumor	GSM2723373	-0.647059	0.576923	-0.559804	-0.230769	-0.769231	0.538462	0.230769	0.283333
GEO570	non-Tumor	GSM2723374	-0.72549	0.307692	-0.289723	-0.192308	0.846154	-0.769231	0.346154	-0.166667
GEO570	non-Tumor	GSM2723375	-0.940784	-0.807692	0.405331	-1	-0.269231	-0.0384615	0.0769231	-0.901961
GEO570	non-Tumor	GSM2723376	-0.383053	-0.730769	-0.731913	-0.115385	4.44089e-16	0.230769	-0.423077	-0.843137
GEO570	non-Tumor	GSM2723377	-0.236695	-0.461538	-0.117647	-0.884615	0.0769231	0.461538	0.730769	0.882353
GEO570	non-Tumor	GSM2723378	0.327094	-0.923077	0.630845	-0.846154	-0.576923	-0.730769	-0.0384615	-1
GEO570	non-Tumor	GSM2723379	-0.647059	-0.961538	-0.132353	0.653846	0.961538	1	-0.461538	-0.470588
GEO570	non-Tumor	GSM2723380	0.215686	0.461538	0.327094	0.0384615	0.846154	0.538462	0.653846	0.235294
GEO570	non-Tumor	GSM2723381	-0.764706	-0.692308	-0.705882	4.44089e-16	-0.961538	-0.615385	0.576923	-0.0784314
GEO570	non-Tumor	GSM2723382	-0.0588235	-0.538462	-0.386275	0.615385	-0.192308	-0.307692	-0.769231	0.352941
GEO570	non-Tumor	GSM2723383	-0.36631	-0.115385	0.863876	0.692308	-0.230769	-0.923077	0.846154	0.647059
GEO570	non-Tumor	GSM2723384	0.393557	-0.884615	-0.0196078	0.730769	0.192308	-0.230769	-0.115385	-0.529412
GEO570	non-Tumor	GSM2723385	0.784314	0.384615	0.0392157	4.44089e-16	0.269231	0.307692	0.615385	0.882353
GEO570	non-Tumor	GSM2723386	-0.592997	-0.384615	-0.82041	0.615385	0.0384615	0.153846	-0.307692	0.784314
GEO570	non-Tumor	GSM2723387	0.738235	-0.923077	0.470588	-0.846154	-0.307692	0.846154	0.884615	-0.921569
GEO570	non-Tumor	GSM2723388	-0.0392157	0.692308	0.619281	-0.538462	0.576923	-0.230769	-0.346154	0.0217391
GEO570	non-Tumor	GSM2723389	3.88578e-16	0.384615	-0.148091	0.192308	-0.653846	0.884615	0.5	0.823529
GEO570	non-Tumor	GSM2723390	-0.54902	0.423077	0.411765	0.461538	0.653846	-0.5	-0.653846	0.352941
GEO570	non-Tumor	GSM2723391	0.197129	0.423077	0.431373	0.0769231	0.384615	4.44089e-16	0.5	0.611275
GEO570	non-Tumor	GSM2723392	0.230392	-0.423077	-0.345938	-0.538462	0.461538	-0.769231	0.153846	0.553782
GEO570	non-Tumor	GSM2723393	0.745098	0.230769	0.442513	-0.961538	0.346154	-0.692308	0.807692	-0.780112
GEO570	non-Tumor	GSM2723394	0.0196078	0.461538	-0.73574	0.153846	-0.115385	0.423077	0.269231	0.431373
GEO570	non-Tumor	GSM2723395	0.192068	0.461538	-0.472097	0.615385	-1	-0.576923	-0.384615	0.921569
GEO570	non-Tumor	GSM2723396	-0.27451	0.692308	0.573316	0.576923	0.961538	0.461538	0.807692	0.665686
GEO570	non-Tumor	GSM2723397	-0.0486425	-0.923077	0.509804	-0.653846	-0.307692	-0.5	0.653846	-0.882353
GEO570	non-Tumor	GSM2723398	-0.137255	-0.846154	0.843137	0.115385	-0.576923	-0.307692	0.653846	-0.374081
GEO570	non-Tumor	GSM2723399	0.496849	-0.5	0.72549	-0.538462	-0.269231	0.884615	0.0384615	-0.686275
GEO570	non-Tumor	GSM2723400	-0.333333	-0.423077	0.822353	-0.846154	0.153846	0.307692	-0.115385	-0.686275
GEO570	non-Tumor	GSM2723401	-0.0588235	0.730769	0.567227	-0.346154	0.461538	0.538462	0.615385	-0.577206
GEO570	non-Tumor	GSM2723402	-0.351307	0.0384615	-0.0704657	4.44089e-16	0.961538	0.807692	-0.153846	0.70049
GEO570	non-Tumor	GSM2723403	0.803922	-0.730769	0.429739	0.153846	-0.615385	-0.846154	0.730769	0.240196
GEO570	non-Tumor	GSM2723404	-0.172794	-0.538462	-0.183333	4.44089e-16	-0.461538	-0.423077	-0.0769231	0.663993
GEO570	non-Tumor	GSM3428786	0.669247	-0.423077	-0.254902	0.307692	-0.269231	0.961538	0.807692	0.611854
GEO570	non-Tumor	GSM3428787	-0.45098	0.846154	0.663922	0.230769	0.0384615	4.44089e-16	0.192308	-0.568627
GEO570	non-Tumor	GSM3428788	0.618999	-0.615385	-0.432921	-0.5	0.692308	-0.884615	0.0384615	-0.647059
GEO570	non-Tumor	GSM3428789	0.188503	-0.884615	0.803922	-0.730769	0.307692	-0.384615	-0.0384615	-0.803922
GEO570	non-Tumor	GSM3428790	0.676471	-0.730769	-0.127789	0.576923	0.653846	-0.923077	-0.115385	-0.823529
GEO570	non-Tumor	GSM3428791	-0.0980392	0.807692	0.0196078	1	-0.923077	0.961538	-0.961538	0.0885734
GEO570	non-Tumor	GSM3428792	-0.745098	0.923077	-0.561275	0.230769	0.5	-0.615385	-0.769231	0.686275
GEO570	non-Tumor	GSM3428793	0.0992157	-0.423077	-0.627451	0.961538	-0.346154	-0.269231	-0.807692	0.705882
GEO570	non-Tumor	GSM3428794	0.0392157	0.269231	0.137255	0.884615	-0.423077	-0.615385	-0.807692	0.352941
GEO570	non-Tumor	GSM3428795	0.568627	0.730769	-0.75	-0.115385	0.192308	1	-0.269231	0.72549
GEO570	non-Tumor	GSM3428796	0.721639	-0.153846	-0.127789	-0.230769	-0.423077	1	0.0769231	0.343627
GEO570	non-Tumor	GSM3428797	0.260201	-0.961538	-0.183333	-0.576923	0.153846	0.769231	-0.769231	-0.705882
GEO570	non-Tumor	GSM3428798	0.180036	0.576923	-0.861569	-0.653846	-0.538462	1	-0.846154	0.822353
GEO570	non-Tumor	GSM3428799	-0.72549	0.230769	0.442513	0.730769	0.346154	-0.807692	-0.307692	0.862745
GEO570	non-Tumor	GSM3428800	-0.519608	-0.192308	-0.0196078	-0.230769	0.615385	-0.769231	0.0384615	0.663993
GEO570	non-Tumor	GSM3428801	0.540011	0.346154	0.132966	0.692308	0.576923	-0.846154	-0.923077	0.470588
GEO570	non-Tumor	GSM3428802	-0.311275	0.653846	0.130515	0.961538	0.692308	-0.346154	-0.0384615	0.0980392
GEO570	non-Tumor	GSM3428803	0.19697	-0.846154	-0.216024	-0.961538	0.5	0.307692	-0.923077	-0.563181
GEO570	non-Tumor	GSM3428804	-0.105335	-0.461538	0.435662	-1	-0.153846	0.653846	-0.346154	-0.470588
GEO570	non-Tumor	GSM3428805	-0.0392157	0.423077	0.0784314	-0.730769	0.653846	-0.653846	-0.769231	0.647059
GEO570	non-Tumor	GSM3428806	-0.72549	0.846154	-0.253676	-0.346154	-0.5	-0.115385	0.730769	0.607843
GEO570	non-Tumor	GSM3428807	-0.562594	-0.769231	-0.564171	-0.653846	0.846154	-0.461538	-0.0384615	-0.868192
GEO570	non-Tumor	GSM3428808	-0.36445	0.115385	0.187127	0.923077	-1	0.730769	0.846154	-0.372549
GEO570	non-Tumor	GSM3428809	0.871499	-0.384615	0.084124	-0.961538	0.346154	0.730769	-0.153846	-0.352941
GEO570	non-Tumor	GSM3428810	0.740896	-0.269231	0.710784	0.423077	4.44089e-16	-0.769231	0.230769	-0.568627
GEO570	non-Tumor	GSM3428811	-0.612532	0.307692	0.14393	0.5	0.153846	0.692308	-0.5	-0.345938
GEO570	non-Tumor	GSM3428812	-0.0392157	-0.115385	0.529412	-0.653846	0.538462	-0.615385	0.5	-0.322549
GEO570	non-Tumor	GSM3428813	0.0263158	-0.269231	-0.409314	0.884615	-0.692308	-0.115385	0.961538	0.234681
GEO570	non-Tumor	GSM3428814	0.29638	-0.230769	-0.519608	-1	0.346154	0.730769	0.653846	0.699755
GEO570	non-Tumor	GSM3428815	-0.535294	-0.230769	0.738704	0.153846	-0.961538	-0.538462	0.384615	0.392157
GEO570	non-Tumor	GSM3428816	0.508369	-0.0384615	0.0277778	0.653846	-0.0769231	-0.769231	0.961538	0.411765
GEO570	non-Tumor	GSM3428817	-0.470588	-0.423077	-0.184641	-0.692308	-0.884615	-0.0769231	-0.0384615	-0.294118
GEO570	non-Tumor	GSM3428818	-0.529412	-0.0769231	0.342383	0.769231	-0.230769	4.44089e-16	-0.923077	0.294118
GEO570	non-Tumor	GSM3428819	-0.65107	-0.230769	0.247549	-1	-0.461538	0.576923	0.961538	-0.72549
GEO570	non-Tumor	GSM3428820	0.70049	-0.653846	0.0980392	-0.538462	0.423077	-0.153846	0.346154	-0.411765
GEO570	non-Tumor	GSM3428821	0.941176	0.153846	0.196078	-0.576923	-0.192308	-0.961538	0.692308	-0.592383
GEO570	non-Tumor	GSM3428822	-0.431373	-0.461538	-0.386275	0.615385	0.384615	0.538462	0.230769	-0.27451
GEO570	non-Tumor	GSM1200304	-0.666667	-0.769231	-0.510818	0.423077	0.230769	0.692308	-1	-0.411765
GEO570	non-Tumor	GSM1200305	0.642157	-0.307692	0.455437	0.884615	-0.192308	4.44089e-16	0.192308	-0.178431
GEO570	non-Tumor	GSM1200306	0.431373	-0.384615	0.125	0.576923	-0.846154	0.692308	0.961538	-0.259104
GEO570	non-Tumor	GSM1200307	0.618873	-0.769231	0.187856	0.730769	-0.307692	-0.192308	0.846154	-0.227071
GEO570	non-Tumor	GSM1200308	0.803922	4.44089e-16	0.0238095	0.769231	0.5	-0.307692	0.884615	0.372549
GEO570	non-Tumor	GSM1200309	0.0640523	-0.307692	0.381863	-1	-0.538462	-0.230769	0.846154	-0.117647
GEO570	non-Tumor	GSM1200310	-0.519608	-0.384615	0.273173	-1	0.884615	0.115385	-0.730769	-0.588235
GEO570	non-Tumor	GSM1200311	-0.705882	0.846154	0.663993	-0.961538	0.153846	0.5	-0.846154	-0.695226
GEO570	non-Tumor	GSM1200312	0.0736619	-0.576923	-0.236695	0.153846	0.769231	0.269231	-0.846154	0.0392157
GEO570	non-Tumor	GSM1200313	-0.627451	-0.423077	-0.0669935	0.230769	-0.461538	-0.0384615	-0.769231	-0.299417
GEO570	non-Tumor	GSM2711996	0.0784314	0.769231	-0.805612	0.807692	-0.769231	-0.384615	-0.0384615	0.941176
GEO570	non-Tumor	GSM2711997	-0.0980392	0.769231	-0.184641	0.730769	-0.461538	-0.730769	4.44089e-16	0.921569
GEO570	non-Tumor	GSM2711998	0.215686	0.807692	-0.176471	0.461538	-0.461538	-0.538462	-0.192308	0.803922
GEO570	non-Tumor	GSM2711999	0.176471	0.5	-0.51548	0.538462	-0.0769231	-0.961538	0.230769	0.803922
GEO570	non-Tumor	GSM2712000	-0.639434	0.846154	-0.199062	0.5	-0.192308	-0.538462	-0.115385	0.921569
GEO570	non-Tumor	GSM2712001	0.313725	0.923077	-0.868192	0.538462	-0.384615	-0.0769231	0.153846	0.941176
GEO570	non-Tumor	GSM2712002	-0.0196078	0.769231	-0.82041	0.5	0.230769	0.346154	0.269231	0.960784
GEO570	non-Tumor	GSM2712003	-0.632353	0.807692	-0.383053	0.538462	-0.615385	-0.192308	-0.269231	0.803922
GEO570	non-Tumor	GSM2723148	-0.82041	0.115385	0.823529	0.961538	-0.692308	-0.461538	-0.653846	0.254902
GEO570	non-Tumor	GSM2723149	-0.307059	0.653846	0.745098	0.269231	0.230769	0.884615	-0.884615	0.52451
GEO570	non-Tumor	GSM2723150	-0.0588235	0.769231	0.882353	-0.961538	0.0384615	0.692308	0.115385	0.72549
GEO570	non-Tumor	GSM2723151	0.905229	0.5	0.431373	0.346154	-0.653846	-0.423077	0.692308	0.663922
GEO570	non-Tumor	GSM2723152	-0.0784314	0.115385	0.393557	0.384615	0.884615	-0.307692	0.807692	0.509804
GEO570	non-Tumor	GSM2723153	-0.63369	0.615385	0.0664488	0.153846	0.730769	0.0769231	0.769231	0.294118
GEO570	non-Tumor	GSM2723154	0.568627	0.615385	0.347059	0.307692	0.730769	0.576923	0.461538	0.137255
GEO570	non-Tumor	GSM2723155	-0.686275	0.692308	-0.431373	0.346154	-0.0769231	0.769231	-0.0384615	0.862745
GEO570	non-Tumor	GSM2723156	-0.0588235	0.769231	0.0263158	-0.653846	0.423077	0.384615	0.653846	0.921569
GEO570	non-Tumor	GSM2723157	0.235294	0.923077	-0.617647	0.961538	-0.384615	-0.192308	-0.230769	0.370098
GEO570	non-Tumor	GSM2723158	0.611854	0.538462	-0.231618	0.884615	-0.769231	0.0384615	-0.961538	0.376225
GEO570	non-Tumor	GSM2723159	-0.772727	1	0.578431	-0.269231	0.307692	0.192308	-0.192308	0.654062
GEO570	non-Tumor	GSM2723160	-0.782353	0.884615	-0.693277	0.961538	-0.269231	-0.346154	-0.307692	0.313725
GEO570	non-Tumor	GSM2723161	0.0294118	0.576923	-0.286765	0.923077	1	0.384615	-0.576923	-0.0588235
GEO570	non-Tumor	GSM3083512	-0.715686	-0.615385	0.901961	0.615385	-0.807692	-0.769231	-0.653846	-0.0588235
GEO570	non-Tumor	GSM3083513	-0.322264	0.0769231	0.666667	-0.307692	0.0384615	0.807692	-0.615385	-0.07493
GEO570	non-Tumor	GSM3083514	0.0784314	-0.153846	0.705882	-1	-0.230769	0.884615	0.0384615	0.567227
GEO570	non-Tumor	GSM3083515	0.627451	-0.5	0.294118	-0.230769	-0.615385	-0.692308	0.807692	0.578431
GEO570	non-Tumor	GSM3083516	-0.294118	-0.769231	-0.313725	-0.307692	0.769231	-0.884615	0.807692	0.407928
GEO570	non-Tumor	GSM3083517	-0.351307	-0.346154	-0.227718	-0.615385	0.615385	-0.0769231	0.692308	-0.294118
GEO570	non-Tumor	GSM3083518	0.686275	-0.192308	-0.0588235	-0.423077	0.807692	0.538462	0.884615	-0.647059
GEO570	non-Tumor	GSM3083519	-0.72549	0.192308	-0.686275	4.44089e-16	-0.269231	0.884615	0.307692	0.647059
GEO570	non-Tumor	GSM3083520	0.238562	-0.153846	-0.319073	-0.961538	0.115385	-0.192308	0.807692	0.901961
GEO570	non-Tumor	GSM3083521	0.509804	0.384615	-0.903092	0.692308	-0.423077	0.0769231	0.269231	-0.45098
GEO570	non-Tumor	GSM3083522	0.54902	-0.423077	-0.588235	0.653846	-0.769231	-0.153846	-0.884615	-0.639434
GEO570	non-Tumor	GSM3083523	-0.944444	0.615385	0.346989	-0.576923	0.346154	0.192308	0.269231	-0.0196078
GEO570	non-Tumor	GSM3083524	-0.85	0.5	-0.627451	0.884615	-0.269231	-0.653846	-0.0769231	-0.117647
GEO570	non-Tumor	GSM3083525	0.114216	-0.230769	0.353471	0.269231	1	0.384615	-0.461538	-0.45098
GEO570	non-Tumor	GSM3083526	0.00942685	-0.923077	0.180241	-0.192308	-0.0384615	0.192308	-1	-0.647059
GEO570	non-Tumor	GSM490987	-0.199062	-0.807692	-0.16973	-0.153846	0.0384615	0.192308	-0.884615	-0.900735
GEO570	non-Tumor	GSM490989	0.560294	0.5	0.260201	-0.269231	0.153846	0.615385	0.346154	0.882353
GEO570	non-Tumor	GSM490991	0.145425	-0.923077	0.766396	-0.307692	-0.461538	-0.615385	0.576923	-0.373162
GEO570	non-Tumor	GSM490993	-0.383053	0.461538	-0.703209	-0.807692	0.538462	0.692308	0.846154	0.862745
GEO570	non-Tumor	GSM490995	-0.0980392	0.653846	0.219888	-0.923077	0.461538	0.615385	0.384615	0.392157
GEO570	non-Tumor	GSM490997	0.63328	-0.846154	-0.215686	1	-0.538462	0.153846	0.269231	-1
GEO570	non-Tumor	GSM490999	-0.164216	0.538462	-0.496324	0.576923	0.384615	0.615385	-0.0769231	-0.0784314
GEO570	non-Tumor	GSM491001	-0.0196078	-0.0769231	0.333333	0.346154	-0.692308	-0.5	-0.653846	0.180241
GEO570	non-Tumor	GSM491003	0.0980392	-0.923077	0.676471	-0.230769	0.730769	-0.576923	0.0769231	-0.72549
GEO570	non-Tumor	GSM491005	-0.980392	0.961538	0.0392157	-0.307692	-0.0769231	0.423077	-0.884615	0.372549
GEO570	non-Tumor	GSM737066	0.537377	-0.346154	-0.686275	0.653846	0.423077	0.384615	-0.653846	0.235294
GEO570	non-Tumor	GSM737068	0.301858	0.538462	-0.791939	1	0.384615	0.923077	0.192308	0.647059
GEO570	non-Tumor	GSM737070	-0.392157	-0.230769	-0.36631	-1	0.269231	0.615385	0.192308	0.117647
GEO570	non-Tumor	GSM737072	0.0526961	-0.807692	0.781194	-0.346154	0.115385	-0.538462	-0.269231	-0.882353
GEO570	non-Tumor	GSM737074	-0.105335	0.230769	-0.437029	-0.653846	-0.0384615	-0.615385	-1	0.509804
GEO570	non-Tumor	GSM737076	0.19697	0.769231	0.45098	0.730769	0.538462	-0.615385	0.846154	0.0392157
GEO570	non-Tumor	GSM737078	-0.137255	-0.923077	0.588235	-0.769231	1	-0.884615	-0.192308	-0.843137
GEO570	non-Tumor	GSM737080	-0.0784314	-0.653846	0.627451	-0.5	-0.115385	-0.384615	0.269231	-0.784314
GEO570	non-Tumor	GSM737082	0.0333333	0.384615	-0.117647	0.153846	-0.884615	0.769231	0.538462	0.882353
GEO570	non-Tumor	GSM737084	-0.617647	0.692308	-0.322264	0.0769231	-0.884615	0.923077	4.44089e-16	0.29257
GEO570	non-Tumor	GSM1100382	-0.843137	0.346154	-0.485957	0.115385	0.269231	-0.384615	0.307692	0.764706
GEO570	non-Tumor	GSM1100383	-0.803922	-0.115385	0.294118	0.769231	-0.807692	1	0.384615	0.529412
GEO570	non-Tumor	GSM1100384	-0.137255	0.576923	0.529412	0.0769231	-0.307692	0.923077	0.192308	0.901961
GEO570	non-Tumor	GSM1100385	0.560294	0.807692	-0.686275	-0.807692	0.961538	-0.423077	-0.346154	0.611854
GEO570	non-Tumor	GSM1100386	0.560294	0.346154	-0.0392157	-0.846154	-0.615385	0.192308	0.884615	0.496078
GEO570	non-Tumor	GSM1100387	-0.791939	-0.538462	0.284314	0.923077	0.346154	-0.384615	-0.307692	-0.294118
GEO570	non-Tumor	GSM1100388	0.745098	-0.769231	-0.172794	0.730769	-0.423077	0.423077	0.923077	0.235294
GEO570	non-Tumor	GSM1100389	0.803922	0.576923	-0.823529	-0.0769231	-0.461538	0.115385	0.307692	-0.333333
GEO570	non-Tumor	GSM1100390	-0.803922	0.384615	0.480392	0.538462	0.192308	-0.384615	-1	0.176471
GEO570	non-Tumor	GSM1100391	-0.216024	0.884615	-0.184641	0.807692	0.730769	-0.576923	-0.269231	-0.82041
GEO570	non-Tumor	GSM1100392	0.509804	0.192308	0.231373	-0.192308	-0.576923	-0.692308	0.5	-0.666667
GEO570	non-Tumor	GSM1100393	0.27451	-0.0769231	0.72549	-0.307692	-0.269231	-0.384615	-0.923077	-0.803922
GEO570	non-Tumor	GSM1100394	-0.67006	0.0769231	-0.0980392	-0.346154	-0.807692	-0.615385	-0.653846	0.235294
GEO570	non-Tumor	GSM1100395	-0.432921	0.0384615	0.905229	-0.769231	-0.192308	-0.423077	-0.230769	0.235294
GEO570	non-Tumor	GSM1100396	-0.660784	-0.5	-0.474877	4.44089e-16	0.423077	0.846154	0.461538	0.283333
GEO570	non-Tumor	GSM1100397	0.03125	-0.846154	0.147712	-1	0.653846	-0.692308	0.884615	-0.529412
GEO570	non-Tumor	GSM1100398	-0.468954	-0.153846	-0.745098	0.153846	0.461538	0.961538	-0.923077	-0.658497
GEO570	non-Tumor	GSM1100399	0.676471	-0.769231	-0.254902	-0.576923	-0.423077	-0.230769	1	0.862745
GEO570	non-Tumor	GSM1100400	0.568944	-0.769231	0.509804	-0.5	4.44089e-16	0.192308	-0.576923	-0.882353
GEO570	non-Tumor	GSM1100401	0.54902	-0.0769231	-0.509804	-0.884615	0.0769231	-0.846154	0.576923	-0.335596
GEO570	non-Tumor	GSM1100402	0.353471	-0.0384615	-0.0196078	0.307692	0.730769	0.884615	-0.615385	-0.823529
GEO570	non-Tumor	GSM1100403	0.627451	0.230769	0.352941	0.961538	-0.307692	-0.269231	0.115385	-0.0784314
GEO570	non-Tumor	GSM1100404	0.45098	-0.153846	0.180241	1	0.230769	-0.461538	0.115385	-0.784314
GEO570	non-Tumor	GSM1100405	0.828976	-0.769231	0.343627	-0.807692	-0.307692	-0.653846	0.730769	0.529412
GEO570	non-Tumor	GSM1100432	-0.666667	0.730769	0.537377	0.0384615	0.653846	-0.961538	-0.423077	0.45098
GEO570	non-Tumor	GSM1100433	-0.0592157	-0.230769	0.14393	0.269231	-0.923077	0.153846	0.0769231	0.490196
GEO570	non-Tumor	GSM1100434	0.823529	0.615385	-0.617647	0.461538	-0.269231	0.230769	0.653846	0.334967
GEO570	non-Tumor	GSM1100435	-0.429412	-0.884615	0.529412	-0.846154	0.730769	0.0769231	-0.461538	-0.568627
GEO570	non-Tumor	GSM1100436	-0.496324	-0.0384615	0.524955	-0.115385	0.269231	0.346154	-0.269231	0.29638
GEO570	non-Tumor	GSM1100437	0.0196078	-0.653846	0.0196078	-0.615385	0.807692	-0.846154	0.769231	-0.0392157
GEO570	non-Tumor	GSM1100438	-0.323529	-0.846154	-0.0392157	0.115385	-0.538462	0.884615	-0.307692	0.666667
GEO570	non-Tumor	GSM1100439	-0.249226	-0.692308	0.442513	-0.0769231	-0.576923	-0.5	-0.769231	-0.470588
GEO570	non-Tumor	GSM1100440	-0.544118	0.461538	0.382353	0.884615	-0.692308	-0.807692	-0.576923	-0.183473
GEO570	non-Tumor	GSM1100441	-0.67006	0.653846	0.432843	-0.653846	-0.269231	1	0.307692	0.333333
GEO570	non-Tumor	GSM1100442	-0.509804	0.192308	0.537377	0.384615	0.0384615	-0.307692	0.461538	-0.960784
GEO570	non-Tumor	GSM1100443	0.854839	-0.730769	0.588235	-0.884615	0.307692	0.769231	0.692308	-0.823529
GEO570	non-Tumor	GSM1100444	-0.333333	-0.538462	0.665686	-0.807692	0.615385	0.153846	0.423077	0.607843
GEO570	non-Tumor	GSM1100445	-0.437029	0.153846	0.568944	0.961538	0.0384615	0.730769	-0.0769231	-0.411765
GEO570	non-Tumor	GSM1100446	-0.335596	0.115385	-0.777451	-0.115385	4.44089e-16	0.384615	0.576923	0.72549
GEO570	non-Tumor	GSM1403331	-0.772727	-0.384615	0.501634	0.961538	-0.615385	-0.769231	0.846154	-0.731913
GEO570	non-Tumor	GSM1403332	-0.0196078	0.0384615	0.187127	0.769231	0.5	0.653846	-0.884615	-0.0784314
GEO570	non-Tumor	GSM1403333	-0.738971	-0.730769	-0.312389	-0.884615	-0.807692	0.692308	0.5	0.0784314
GEO570	non-Tumor	GSM1403334	0.882353	-0.423077	-0.236185	0.461538	0.384615	0.115385	0.615385	-0.54902
GEO570	non-Tumor	GSM1403335	0.854839	-0.807692	0.600218	-1	0.461538	-0.269231	-0.0769231	-0.409314
GEO570	non-Tumor	GSM138595	-0.236185	0.884615	-0.82041	0.653846	-0.423077	-0.153846	0.153846	0.803922
GEO570	non-Tumor	GSM138596	0.352941	0.923077	-0.862745	0.730769	0.115385	-0.423077	0.192308	0.843137
GEO570	non-Tumor	GSM1523329	-0.363421	0.692308	-0.470588	0.923077	0.307692	-0.769231	0.192308	0.72549
GEO570	non-Tumor	GSM1523330	0.29638	0.730769	-0.481729	0.615385	-0.153846	0.461538	-0.384615	0.745098
GEO570	non-Tumor	GSM1523331	-0.686275	0.730769	-0.704902	0.769231	0.384615	0.423077	-0.307692	0.764706
GEO570	non-Tumor	GSM1523332	-0.882353	0.769231	-0.45098	0.653846	0.384615	0.423077	4.44089e-16	0.823529
GEO570	non-Tumor	GSM1523333	0.284314	0.730769	-0.36631	0.615385	0.346154	0.423077	-0.269231	0.803922
GEO570	non-Tumor	GSM1523334	-0.623922	0.730769	-0.606443	0.846154	-0.269231	-0.538462	4.44089e-16	0.901961
GEO570	non-Tumor	GSM1523335	-0.281674	0.807692	-0.490196	0.769231	-0.5	-0.307692	-0.0384615	0.921569
GEO570	non-Tumor	GSM1523336	-0.490196	0.769231	-0.333333	0.730769	0.269231	0.423077	0.307692	0.705882
GEO570	non-Tumor	GSM1523337	-0.685924	0.730769	-0.699174	0.653846	0.346154	0.423077	-0.269231	0.666667
GEO570	non-Tumor	GSM1523338	0.0980392	0.846154	-0.607327	0.615385	0.307692	0.5	0.153846	0.72549
GEO570	non-Tumor	GSM155919	-0.647059	0.807692	-0.745098	0.692308	0.192308	-0.346154	-0.576923	0.843137
GEO570	non-Tumor	GSM155926	-0.0784314	0.576923	-0.117647	0.730769	0.0769231	0.153846	-0.5	0.686275
GEO570	non-Tumor	GSM155927	-0.415441	0.884615	-0.835784	0.692308	-0.0384615	0.346154	-0.461538	0.705882
GEO570	non-Tumor	GSM155928	-0.281674	0.884615	-0.409314	0.5	-0.269231	-0.0769231	-0.884615	0.882353
GEO570	non-Tumor	GSM2233087	-0.115966	-0.923077	-0.468954	-0.538462	-0.115385	0.461538	0.384615	-0.882353
GEO570	non-Tumor	GSM2233089	-0.747738	0.923077	0.294118	-0.230769	0.846154	-0.5	0.0384615	-0.627451
GEO570	non-Tumor	GSM2233091	-0.294118	0.384615	0.520588	-0.692308	0.115385	0.961538	0.0769231	-0.862745
GEO570	non-Tumor	GSM2233093	-0.273897	0.884615	0.901569	-0.423077	0.0769231	0.423077	-0.192308	-0.647059
GEO570	non-Tumor	GSM2233095	-0.822581	-0.346154	-0.307059	0.384615	0.653846	0.0384615	0.461538	-0.490196
GEO570	non-Tumor	GSM2233097	0.14393	-0.0384615	-0.0196078	0.230769	-0.692308	0.0384615	4.44089e-16	0.823529
GEO570	non-Tumor	GSM2233099	0.70049	-0.923077	0.573529	-0.576923	-0.115385	-0.192308	0.269231	-0.843137
GEO570	non-Tumor	GSM2233101	-0.156863	-1	0.553167	-0.884615	0.384615	-0.461538	0.0769231	-0.686275
GEO570	non-Tumor	GSM2233103	0.584706	0.846154	-0.196078	-0.769231	-0.807692	0.0769231	0.615385	1
GEO570	non-Tumor	GSM2233105	0.21001	0.5	-0.72549	0.115385	-0.692308	0.0384615	0.692308	0.960784
GEO570	non-Tumor	GSM2233107	-0.588235	0.423077	-0.0588235	1	4.44089e-16	0.807692	0.307692	0.921569
GEO570	non-Tumor	GSM2233109	0.72549	-0.769231	-0.235294	-0.423077	0.0384615	-0.230769	-1	-0.72549
GEO570	non-Tumor	GSM2233111	0.721639	0.5	-0.242647	1	-0.461538	0.153846	-0.346154	0.45098
GEO570	non-Tumor	GSM2233113	-0.791939	-0.576923	0.109412	0.807692	0.423077	-0.0769231	-0.769231	0.611275
GEO570	non-Tumor	GSM2349974	-0.11943	-0.461538	-0.515012	0.769231	0.423077	-1	-0.153846	-0.617647
GEO570	non-Tumor	GSM2349975	0.476264	-0.153846	0.442513	-0.846154	-0.884615	0.692308	-0.923077	0.159847
GEO570	non-Tumor	GSM2349976	-0.745098	0.538462	-0.203997	0.461538	0.576923	0.884615	1	-0.0196078
GEO13667	non-Tumor	GSM1559605	0.0588235	0.384615	-0.777451	0.346154	-0.423077	-0.769231	-0.576923	0.144258
GEO13667	non-Tumor	GSM1559607	-0.161765	0.769231	-0.0392157	0.653846	-0.5	0.384615	-0.807692	0.689356
GEO13667	non-Tumor	GSM1559610	-0.705882	0.384615	-0.686275	0.846154	-0.230769	-0.192308	-0.769231	0.411765
GEO13667	non-Tumor	GSM1559612	-0.386275	0.769231	2.77556e-16	0.653846	0.192308	0.576923	-0.807692	0.72549
GEO13667	non-Tumor	GSM1559614	-0.294118	1	-0.561275	0.730769	0.0384615	0.576923	-0.807692	0.666667
GEO13667	non-Tumor	GSM1559616	-0.731913	0.807692	-0.203997	0.730769	-0.0769231	-0.346154	-0.576923	0.647059
GEO13667	non-Tumor	GSM1559618	-0.803922	0.692308	0.0784314	0.923077	0.115385	-0.461538	-0.923077	0.764706
GEO13667	non-Tumor	GSM1559620	-0.259104	0.807692	-0.0588235	1	0.192308	-0.346154	-0.846154	0.72549
GEO13667	non-Tumor	GSM1559622	0.0784314	0.576923	-0.658497	0.961538	0.346154	-0.461538	-0.846154	0.72549
GEO13667	non-Tumor	GSM1559624	-0.117647	0.576923	-0.627451	0.769231	0.346154	-0.230769	-0.615385	0.843137
GEO13667	non-Tumor	GSM1559626	0.283333	0.576923	-0.54902	-0.269231	-0.576923	-0.115385	0.461538	0.901961
GEO13667	non-Tumor	GSM1559628	-0.236185	0.615385	-0.82041	0.923077	-0.576923	0.5	0.346154	0.921569
GEO13667	non-Tumor	GSM1559630	-0.823529	0.730769	-0.0588235	0.884615	-0.346154	-0.307692	-0.115385	1
GEO13667	non-Tumor	GSM1559632	-0.0980392	0.769231	-0.73574	0.615385	-0.0384615	0.5	0.230769	0.862745
GEO13667	non-Tumor	GSM1559635	3.33067e-16	0.884615	-0.431373	0.576923	-0.5	0.461538	0.0384615	0.882353
GEO13667	non-Tumor	GSM1559637	0.306723	0.423077	-0.72549	0.961538	-0.884615	-0.769231	0.384615	0.862745
GEO13667	non-Tumor	GSM1559639	-0.0588235	0.615385	-0.535294	0.5	-0.192308	-0.346154	0.307692	0.803922
GEO13667	non-Tumor	GSM1559641	-0.331863	0.807692	-0.536064	-0.0769231	-0.961538	-0.115385	0.346154	1
GEO13667	non-Tumor	GSM1559643	0.509804	-0.769231	-0.588235	-0.0384615	0.153846	-0.576923	0.5	-0.254902
GEO13667	non-Tumor	GSM1559645	-0.980769	-0.423077	-0.72549	-0.115385	-0.269231	-0.346154	0.346154	0.86152
GEO13667	non-Tumor	GSM1559647	0.0196078	0.884615	0.137255	0.576923	-0.692308	-0.384615	0.153846	1
GEO13667	non-Tumor	GSM1559649	-0.143649	0.115385	-0.11943	0.153846	-0.615385	-0.269231	0.5	0.666667
GEO13667	non-Tumor	GSM1559651	-0.0196078	-0.0769231	-0.764706	0.730769	-0.461538	4.44089e-16	0.461538	0.960784
GEO13667	non-Tumor	GSM1559653	-0.0392157	0.0769231	-0.784314	-0.230769	-0.846154	-0.0384615	0.576923	0.843137
GEO13667	non-Tumor	GSM1559655	-0.900735	-0.153846	-0.85	0.192308	0.0384615	-0.653846	0.846154	0.647059
GEO13667	non-Tumor	GSM1559657	-0.25817	0.730769	-0.747738	0.461538	-0.538462	0.807692	0.615385	0.980392
GEO13667	non-Tumor	GSM1559659	-0.524768	0.538462	-0.921569	0.615385	-0.115385	-0.346154	0.307692	0.823529
GEO13667	non-Tumor	GSM1559661	-0.87931	0.923077	-0.747738	0.576923	-0.5	-0.115385	0.423077	1
GEO13667	non-Tumor	GSM1559663	-0.617647	0.5	-0.940784	0.192308	-0.884615	-0.269231	0.615385	0.980392
GEO13667	non-Tumor	GSM1559666	-0.411765	0.538462	0.457108	0.884615	-0.307692	-0.576923	-0.269231	0.0588235
GEO13667	non-Tumor	GSM1559668	-0.54902	0.576923	0.29257	0.961538	-0.769231	-0.730769	-0.346154	0.425996
GEO13667	non-Tumor	GSM1559670	0.0784314	0.961538	-0.444547	0.730769	0.307692	0.923077	-0.346154	0.529412
GEO13667	non-Tumor	GSM1559672	-0.632353	0.615385	0.0196078	0.538462	0.230769	0.153846	-0.769231	0.490196
GEO13667	non-Tumor	GSM1559674	-0.772727	0.807692	-0.183333	1	-0.923077	-0.5	-0.192308	0.647059
GEO13667	non-Tumor	GSM1559676	-0.745098	0.923077	0.133053	0.615385	-0.769231	4.44089e-16	-0.384615	0.803922
GEO13667	non-Tumor	GSM1559678	0.384417	0.961538	-0.0196078	0.846154	-0.846154	-0.0384615	0.0769231	0.529412
GEO13667	non-Tumor	GSM1559680	-0.693277	0.692308	0.372549	0.961538	-0.307692	0.5	-0.846154	0.686275
GEO13667	non-Tumor	GSM1559682	-0.176471	0.423077	0.384417	0.192308	-0.730769	-0.461538	-0.653846	0.0392157
GEO13667	non-Tumor	GSM1559684	0.721639	0.576923	-0.279412	0.961538	-0.961538	-0.846154	0.0384615	0.333333
GEO13667	non-Tumor	GSM1559686	-0.764706	0.807692	-0.0784314	0.653846	-0.961538	-0.346154	-0.461538	0.372549
GEO13667	non-Tumor	GSM1559688	-0.529412	0.923077	0.215686	0.846154	-0.153846	-0.615385	-0.692308	0.611275
GEO13667	non-Tumor	GSM1559691	-0.72549	0.884615	0.188503	1	0.0769231	-0.0384615	-0.115385	0.764706
GEO13667	non-Tumor	GSM1559694	-0.901961	0.961538	-0.0196078	0.846154	-0.115385	0.807692	-0.884615	0.607843
GEO13667	non-Tumor	GSM1559698	-0.0980392	0.461538	-0.227071	0.653846	0.538462	-0.423077	-0.730769	0.29638
GEO13667	non-Tumor	GSM1559700	-0.903092	0.615385	0.447712	0.769231	0.576923	0.807692	-0.538462	0.588235
GEO13667	non-Tumor	GSM1559702	-0.579226	0.961538	-0.0588235	0.769231	0.269231	0.576923	-0.615385	0.568627
GEO13667	non-Tumor	GSM1559704	-0.072549	-0.0769231	-0.283596	0.923077	0.807692	-0.0384615	-1	0.0784314
GEO13667	non-Tumor	GSM1559706	0.0196078	0.807692	-0.0588235	0.730769	-0.576923	0.269231	-0.423077	0.553167
GEO13667	non-Tumor	GSM1559709	-0.705882	0.5	-0.429412	0.807692	-0.461538	-0.192308	-0.269231	0.490196
GEO13667	non-Tumor	GSM1559711	-0.822581	0.884615	0.084124	0.961538	4.44089e-16	0.5	-0.846154	0.411765
GEO13667	non-Tumor	GSM1559716	-0.672496	0.884615	-0.0919118	0.307692	-0.5	0.269231	-0.923077	0.666667
GEO13667	non-Tumor	GSM1559718	-0.259104	0.0384615	-0.437029	-0.192308	0.5	-0.5	-0.769231	-0.0588235
GEO13667	non-Tumor	GSM1559721	-0.509804	0.692308	-0.386275	1	0.653846	-0.423077	-0.846154	0.509804
GEO13667	non-Tumor	GSM1559723	-0.226343	0.846154	0.333333	0.807692	0.538462	0.5	-0.115385	0.705882
GEO13667	non-Tumor	GSM1559726	-0.745098	0.769231	-0.579226	0.384615	-0.423077	-0.653846	-0.384615	0.796569
GEO13667	non-Tumor	GSM1559728	-0.882353	0.576923	0.545301	1	0.153846	0.461538	-0.230769	0.490196
GEO13667	non-Tumor	GSM1559731	-0.112878	4.44089e-16	-0.0784314	1	-0.423077	0.730769	-0.961538	0.343838
GEO13667	non-Tumor	GSM1559733	-0.882353	0.461538	-0.196078	0.423077	0.5	-0.615385	-0.730769	0.607843
GEO13667	non-Tumor	GSM1559735	-0.411765	0.884615	0.0784314	0.615385	0.115385	-0.423077	-0.884615	0.72549
GEO13667	non-Tumor	GSM1559737	0.384417	0.653846	0.509804	-0.423077	0.153846	-0.615385	-0.576923	0.0301961
GEO13667	non-Tumor	GSM1559740	-0.921569	0.846154	0.372549	0.923077	-0.461538	-0.5	-0.615385	0.647059
GEO13667	non-Tumor	GSM1559743	-0.105664	-0.384615	0.421919	0.769231	-0.115385	-0.5	-0.807692	-0.333333
GEO13667	non-Tumor	GSM1559745	-0.254902	0.769231	-0.679633	0.5	0.615385	-0.692308	-0.730769	0.27451
GEO13667	non-Tumor	GSM1559747	-0.519608	0.5	0.425996	0.807692	-0.230769	-0.576923	-0.961538	0.843137
GEO13667	non-Tumor	GSM1559749	-0.685924	0.384615	0.0392157	-0.923077	-0.230769	-0.730769	-0.384615	0.431373
GEO13667	non-Tumor	GSM1559751	-0.693277	0.961538	0.254902	0.807692	0.269231	0.153846	-0.461538	0.764706
GEO13667	non-Tumor	GSM1559753	0.165196	0.961538	-0.0196078	1	0.230769	0.461538	-0.384615	0.745098
GEO13667	non-Tumor	GSM1559757	0.523965	-0.0769231	-0.607843	-0.307692	0.653846	-0.769231	0.269231	-0.176471
GEO13667	non-Tumor	GSM1559759	-0.117647	0.576923	0.573529	0.692308	-0.923077	0.192308	0.230769	0.901961
GEO13667	non-Tumor	GSM1559762	4.996e-16	0.884615	0.313725	0.615385	-0.346154	0.576923	-0.615385	0.784314
GEO13667	non-Tumor	GSM1559765	0.72549	0.5	-0.431373	4.44089e-16	-0.384615	-0.615385	0.461538	2.77556e-16
GEO13667	non-Tumor	GSM1559767	-0.474877	0.423077	-0.782353	0.884615	-0.730769	-0.5	-0.615385	0.666667
GEO13667	non-Tumor	GSM1559769	0.783365	-0.230769	-0.164216	1	4.44089e-16	-0.807692	-0.692308	0.122549
GEO13667	non-Tumor	GSM1559771	-0.0784314	0.884615	0.0588235	-0.115385	-0.269231	0.192308	-0.692308	0.647059
GEO13667	non-Tumor	GSM1559773	0.342383	0.538462	0.137255	1	-0.961538	-0.269231	-0.307692	0.882353
GEO13667	non-Tumor	GSM1559776	0.431373	0.153846	-0.117647	0.769231	0.692308	-0.153846	-0.884615	0.313725
GEO13667	non-Tumor	GSM1559778	-0.460784	0.884615	-0.695226	0.5	0.538462	-0.230769	-0.884615	0.607843
GEO13667	non-Tumor	GSM1559780	-0.0196078	0.807692	0.435662	0.384615	-0.769231	0.115385	-0.653846	0.70049
GEO13667	non-Tumor	GSM1559782	-0.568627	0.461538	-0.780112	1	0.5	0.0769231	0.115385	0.490196
GEO13667	non-Tumor	GSM1559783	-0.0196078	-0.730769	-0.311275	0.153846	0.769231	0.0769231	-0.807692	-0.27451
GEO13667	non-Tumor	GSM1559786	0.0767507	-0.346154	-0.563181	-0.192308	-0.884615	-0.0769231	-1	-0.411765
GEO13667	non-Tumor	GSM1559789	-0.72549	0.730769	-0.627451	0.538462	0.153846	-0.269231	-0.730769	0.666667
GEO13667	non-Tumor	GSM1559791	-0.72549	0.923077	-0.490196	0.653846	0.0769231	-0.192308	-0.346154	0.882353
GEO13667	non-Tumor	GSM1559793	-0.921569	0.807692	-0.331785	0.961538	-0.115385	0.230769	0.0769231	0.921569
GEO13667	non-Tumor	GSM1559795	-0.695226	0.846154	-0.0196078	0.692308	0.576923	0.153846	-0.769231	0.490196
GEO13667	non-Tumor	GSM1559797	-0.822581	0.115385	-0.362745	0.346154	-0.923077	-0.346154	0.538462	0.72549
GEO13667	non-Tumor	GSM1559801	-0.46549	0.884615	-0.323529	0.192308	-0.346154	-0.846154	-0.384615	0.72549
GEO13667	non-Tumor	GSM1559804	-0.82041	0.384615	-0.65049	0.615385	4.44089e-16	-0.653846	-0.961538	0.490196
GEO13667	non-Tumor	GSM1559806	0.24254	0.384615	-0.592997	4.44089e-16	0.115385	-0.269231	-0.346154	0.509804
GEO13667	non-Tumor	GSM1559808	-0.342157	0.461538	-0.72549	0.538462	0.5	0.384615	-0.0384615	0.745098
GEO13667	non-Tumor	GSM1559810	-0.703209	0.346154	0.269468	0.961538	0.269231	-0.538462	-0.923077	0.137255
GEO13667	non-Tumor	GSM1559816	0.393557	0.0384615	-0.510294	0.846154	-0.384615	-0.538462	-0.807692	0.294118
GEO13667	non-Tumor	GSM1559818	0.37549	-0.0769231	-0.835784	0.538462	0.115385	-0.307692	-0.461538	-0.236185
GEO13667	non-Tumor	GSM1559820	-0.65049	0.884615	-0.514706	0.615385	-0.384615	-0.153846	-0.961538	0.509804
GEO13667	non-Tumor	GSM1559822	0.901569	4.44089e-16	-0.72549	0.884615	0.615385	0.153846	-0.615385	0.313725
GEO13667	non-Tumor	GSM1559824	-0.465212	0.961538	0.137255	0.884615	0.230769	-0.230769	-0.423077	0.509804
GEO13667	non-Tumor	GSM1559826	0.0392157	0.807692	-0.568627	0.769231	0.0769231	-0.384615	-0.961538	0.529412
GEO13667	non-Tumor	GSM1559828	-0.563725	0.846154	-0.411765	0.961538	-0.0384615	-0.692308	-0.0769231	0.803922
GEO13667	non-Tumor	GSM1559830	-0.819853	0.346154	0.109412	1	-0.153846	-0.615385	0.115385	0.627451
GEO13667	non-Tumor	GSM1559832	-0.921569	0.576923	0.431373	0.846154	-0.576923	-0.615385	-1	0.745098
GEO13667	non-Tumor	GSM1559834	-0.910714	-0.230769	0.0767507	0.307692	0.461538	-0.807692	-0.615385	0.254902
GEO13667	non-Tumor	GSM1559836	0.54902	-0.269231	-0.679633	0.807692	0.653846	-0.692308	-0.846154	-0.0392157
GEO13667	non-Tumor	GSM1559839	-0.411765	0.807692	0.233193	0.615385	-0.615385	0.269231	-0.730769	0.784314
GEO13667	non-Tumor	GSM1559841	-0.777451	0.730769	-0.0980392	0.153846	-0.5	-0.384615	-0.461538	0.745098
GEO13667	non-Tumor	GSM1559844	0.0784314	0.730769	-0.0196078	-0.153846	-0.0769231	0.0384615	-0.230769	0.647059
GEO13667	non-Tumor	GSM1559851	-0.0704657	0.615385	-0.705882	1	-0.538462	0.538462	-0.269231	0.921569
GEO13667	non-Tumor	GSM1559853	0.45098	-0.769231	-0.286765	0.653846	0.384615	-0.115385	-0.846154	-0.392157
GEO13667	non-Tumor	GSM1559855	0.45098	0.846154	-0.627451	0.153846	0.461538	0.5	0.115385	0.764706
GEO13667	non-Tumor	GSM1559857	-0.431373	-0.0384615	0.382353	0.423077	0.192308	-0.538462	-0.846154	0.254902
GEO13667	non-Tumor	GSM1559859	-0.341073	0.730769	-0.294118	1	-0.807692	-0.538462	-0.769231	0.803922
GEO13667	non-Tumor	GSM1559861	-0.137255	-0.5	-0.405042	-0.884615	0.730769	0.153846	-0.423077	-0.784314
GEO13667	non-Tumor	GSM1559863	0.529412	0.384615	-0.747738	0.923077	4.44089e-16	-0.5	-0.269231	0.476264
GEO13667	non-Tumor	GSM1559865	-0.0196078	-0.615385	-0.823529	0.692308	0.0769231	0.153846	-0.923077	0.117647
GEO13667	non-Tumor	GSM1559867	-0.392157	0.615385	-0.72549	0.346154	-0.153846	-0.461538	-0.653846	0.509804
GEO13667	non-Tumor	GSM1559869	0.144118	0.692308	-0.606443	0.230769	-0.461538	-0.0384615	-0.346154	0.647059
GEO13667	non-Tumor	GSM1559871	-0.291101	0.653846	-0.731913	0.807692	-0.346154	-0.0769231	-1	0.627451
GEO13667	non-Tumor	GSM1559875	-0.335596	0.692308	0.145425	0.346154	-0.538462	0.153846	-0.884615	0.647059
GEO13667	non-Tumor	GSM1559878	0.273173	0.884615	-0.647059	1	-0.461538	-0.230769	4.44089e-16	0.803922
GEO13667	non-Tumor	GSM1559881	-0.705882	1	-0.363421	0.961538	-0.153846	4.44089e-16	0.115385	0.843137
GEO13667	non-Tumor	GSM1559883	-0.960784	0.961538	-0.217647	0.615385	-0.730769	0.576923	-0.384615	0.921569
GEO13667	non-Tumor	GSM1559888	0.272059	1	-0.176471	0.923077	-0.461538	-0.615385	-0.884615	0.745098
GEO13667	non-Tumor	GSM1559891	-0.146613	0.0769231	0.454482	1	-0.346154	-0.653846	-1	0.327094
GEO13667	non-Tumor	GSM1559894	-0.731913	0.884615	-0.73574	0.576923	-0.269231	0.384615	-0.846154	0.686275
GEO13667	non-Tumor	GSM1559896	0.320136	0.538462	-0.666667	0.846154	-0.692308	-0.615385	-0.423077	0.27451
GEO13667	non-Tumor	GSM1559898	0.392157	0.730769	-0.685924	0.846154	-1	0.153846	0.538462	0.786199
GEO13667	non-Tumor	GSM1559900	-0.584517	0.538462	-0.686275	0.807692	0.153846	-0.384615	-0.653846	0.647059
GEO13667	non-Tumor	GSM1559902	-0.372549	-0.230769	-0.161765	0.961538	0.230769	-0.423077	-1	0.235294
GEO13667	non-Tumor	GSM1559904	0.0980392	0.653846	-0.352941	-0.884615	0.346154	-0.653846	-0.769231	-0.0784314
GEO13667	non-Tumor	GSM1559906	-0.0392157	1	0.0333333	0.807692	0.461538	-0.538462	-0.615385	0.921569
GEO13667	non-Tumor	GSM1559909	-0.529412	1	0.553167	0.923077	4.44089e-16	0.615385	-0.961538	0.784314
GEO13667	non-Tumor	GSM1559911	0.379679	0.730769	-0.72549	0.884615	0.346154	-0.269231	-0.884615	0.54902
GEO13667	non-Tumor	GSM1559913	0.0392157	0.807692	-0.397059	0.923077	0.115385	-0.269231	-0.346154	0.490196
GEO13667	non-Tumor	GSM1559916	-0.0392157	0.0384615	-0.374183	0.423077	-0.769231	-0.538462	0.0769231	0.745098
GEO13667	non-Tumor	GSM1559918	-0.281756	0.730769	-0.286765	0.153846	-0.538462	-0.115385	0.192308	0.901961
GEO13667	non-Tumor	GSM1559921	-0.679633	0.884615	-0.561275	0.576923	-0.807692	-0.730769	-0.192308	0.764706
GEO13667	non-Tumor	GSM1559923	-0.415441	0.961538	-0.307059	0.807692	-0.769231	-0.576923	0.192308	0.843137
GEO13667	non-Tumor	GSM1559926	-0.273897	0.769231	-0.764706	0.846154	-0.384615	-0.269231	0.384615	1
GEO13667	non-Tumor	GSM1559929	0.0392157	0.807692	-0.822581	0.461538	-0.769231	-0.192308	0.615385	0.882353
GEO13667	non-Tumor	GSM1559931	0.0661195	0.807692	0.553167	-0.307692	-0.769231	-0.730769	0.115385	0.960784
GEO13667	non-Tumor	GSM1559933	0.588235	0.576923	-0.281674	0.692308	0.307692	-0.153846	-0.192308	0.86152
GEO13667	non-Tumor	GSM1559935	-0.658088	-0.346154	-0.25817	0.615385	-0.269231	0.769231	-0.769231	0.764706
GEO13667	non-Tumor	GSM1559937	-0.559804	0.538462	-0.51548	0.884615	-0.576923	-0.269231	0.384615	0.901961
GEO13667	non-Tumor	GSM1559941	0.29638	0.807692	-0.941176	4.44089e-16	0.153846	0.769231	-0.0769231	0.823529
GEO13667	non-Tumor	GSM1559943	0.164781	0.692308	-0.882353	0.269231	-0.230769	-0.115385	0.0384615	0.764706
GEO13667	non-Tumor	GSM1559946	0.235294	0.461538	-0.156863	0.923077	0.115385	-0.269231	-0.0384615	0.647059
GEO13667	non-Tumor	GSM1559949	0.0392157	0.461538	0.0784314	0.346154	-0.307692	0.5	0.230769	0.784314
GEO13667	non-Tumor	GSM1559951	-0.805612	0.230769	0.062161	0.5	-1	0.346154	0.615385	0.901961
GEO13667	non-Tumor	GSM1559953	0.370098	0.692308	-0.686275	0.615385	-0.115385	-0.0769231	4.44089e-16	0.960784
GEO13667	non-Tumor	GSM1559956	-0.334559	1	-0.254902	0.538462	-0.115385	-0.269231	0.115385	0.823529
GEO13667	non-Tumor	GSM1559960	0.382353	0.884615	-0.352941	0.769231	0.0384615	-0.0384615	0.269231	0.764706
GEO13667	non-Tumor	GSM1559963	-0.161765	0.384615	-0.405042	0.846154	-0.192308	0.653846	-0.384615	0.745098
GEO13667	non-Tumor	GSM1559965	-0.67006	0.807692	-0.825415	0.346154	4.44089e-16	-0.230769	-0.269231	0.796569
GEO13667	non-Tumor	GSM1559967	0.0784314	0.884615	-0.704902	0.576923	-0.730769	-0.5	0.307692	0.941176
GEO13667	non-Tumor	GSM1559969	-0.627451	0.769231	-0.666667	0.346154	-0.423077	0.115385	0.5	0.921569
GEO13667	non-Tumor	GSM1559971	0.37549	0.346154	-0.764706	0.884615	-0.461538	-0.346154	0.153846	0.823529
GEO13667	non-Tumor	GSM1559974	-0.910714	0.769231	-0.352941	0.846154	-0.0384615	-0.730769	-0.269231	1
GEO13667	non-Tumor	GSM1559976	-0.333333	0.692308	-0.772727	0.115385	4.44089e-16	-0.653846	-0.192308	0.823529
GEO13667	non-Tumor	GSM1559978	0.411765	0.423077	-0.822581	-0.346154	4.44089e-16	0.269231	0.0769231	0.529412
GEO13667	non-Tumor	GSM1559981	-0.333333	0.846154	-0.612532	0.384615	0.346154	0.153846	0.423077	0.705882
GEO13667	non-Tumor	GSM1559983	0.462185	0.0384615	-0.921569	0.538462	0.192308	-0.384615	0.461538	0.568627
GEO13667	non-Tumor	GSM1559985	-0.383053	0.692308	-0.745098	-0.384615	0.115385	0.0769231	-0.115385	0.568627
GEO13667	non-Tumor	GSM1559987	-0.606443	0.961538	-0.940784	0.538462	0.0384615	-0.230769	-0.192308	0.882353
GEO13667	non-Tumor	GSM1559989	-0.51548	0.230769	-0.254902	0.846154	-0.961538	-0.538462	0.115385	0.882353
GEO13667	non-Tumor	GSM1559991	-0.072549	0.5	-0.882353	0.423077	-0.769231	-0.0769231	0.115385	0.981481
GEO13667	non-Tumor	GSM1559993	0.480392	0.423077	-0.566399	-0.461538	-0.538462	-0.307692	0.307692	0.72549
GEO13667	non-Tumor	GSM1559995	-0.960784	0.692308	0.133053	0.846154	-0.692308	-0.230769	-0.0769231	1
GEO13667	non-Tumor	GSM1559997	-0.72549	0.846154	-0.451735	0.923077	-0.884615	-0.615385	0.307692	0.843137
GEO13667	non-Tumor	GSM1560000	-0.363421	0.307692	-0.323529	0.846154	0.153846	-0.307692	0.576923	0.659959

## Sheet: S5
		eHCC	aHCC
	Poor prognosis	92	45
	Mixed	22	8
	Quiescent	91	27
	Favor prognosis	69	11
	χ2	10.24
	P value	0.016

## Sheet: S6
ID	Description	GeneRatio	BgRatio	pvalue	p.adjust	qvalue	geneID
GO:0000727	double-strand break repair via break-induced replication	4/30	11/18670	1.77e-09	1.27e-06	9.24e-07	4173/4175/4172/4171
GO:1902969	mitotic DNA replication	4/30	15/18670	7.3e-09	2.61e-06	1.9e-06	4173/4175/4172/4171
GO:0000082	G1/S transition of mitotic cell cycle	7/30	279/18670	2.34e-07	5.23e-05	3.81e-05	5591/4173/9928/4175/4172/4171/995
GO:0006270	DNA replication initiation	4/30	37/18670	3.45e-07	5.23e-05	3.81e-05	4173/4175/4172/4171
GO:0044843	cell cycle G1/S phase transition	7/30	298/18670	3.66e-07	5.23e-05	3.81e-05	5591/4173/9928/4175/4172/4171/995
GO:0032508	DNA duplex unwinding	5/30	110/18670	8.21e-07	9.78e-05	7.13e-05	4173/4175/4172/4171/7153
GO:0032392	DNA geometric change	5/30	119/18670	1.21e-06	0.00012035	8.77e-05	4173/4175/4172/4171/7153
GO:0006268	DNA unwinding involved in DNA replication	3/30	14/18670	1.35e-06	0.00012035	8.77e-05	4173/4175/4171
GO:0033260	nuclear DNA replication	4/30	60/18670	2.48e-06	0.000197082	0.000143623	4173/4175/4172/4171
GO:0000280	nuclear division	7/30	407/18670	2.93e-06	0.000209701	0.000152818	9928/4288/29127/22974/83540/995/7153
GO:0140014	mitotic nuclear division	6/30	264/18670	3.37e-06	0.000219207	0.000159746	9928/4288/29127/22974/83540/995
GO:0044786	cell cycle DNA replication	4/30	71/18670	4.88e-06	0.000290932	0.000212015	4173/4175/4172/4171
GO:0048285	organelle fission	7/30	449/18670	5.6e-06	0.000307395	0.000224012	9928/4288/29127/22974/83540/995/7153
GO:0006310	DNA recombination	6/30	292/18670	6.02e-06	0.000307395	0.000224012	5591/4173/4175/4172/4171/7153
GO:0006302	double-strand break repair	5/30	248/18670	4.31e-05	0.00205661	0.00149874	5591/4173/4175/4172/4171
GO:0000724	double-strand break repair via homologous recombination	4/30	134/18670	6.02e-05	0.00260431	0.00189788	4173/4175/4172/4171
GO:0000725	recombinational repair	4/30	135/18670	6.19e-05	0.00260431	0.00189788	4173/4175/4172/4171
GO:0006261	DNA-dependent DNA replication	4/30	151/18670	9.57e-05	0.00379994	0.00276918	4173/4175/4172/4171
GO:0007059	chromosome segregation	5/30	321/18670	0.000145781	0.00548596	0.00399787	9928/4288/29127/83540/7153
GO:0061469	regulation of type B pancreatic cell proliferation	2/30	13/18670	0.000192562	0.0068841	0.00501675	3164/54206
GO:0000819	sister chromatid segregation	4/30	189/18670	0.000226888	0.00772498	0.00562954	9928/29127/83540/7153
GO:0071103	DNA conformation change	5/30	364/18670	0.000261429	0.00849645	0.00619174	4173/4175/4172/4171/7153
GO:0006271	DNA strand elongation involved in DNA replication	2/30	17/18670	0.00033441	0.0103958	0.00757588	4173/4172

## Sheet: S7
Public Available Data
ID	Organism	Title	BioProject ID	Source	Experiment type	Platforms
GSE63898	Homo sapiens	DNA methylation-based prognosis and epidrivers in hepatocellular carcinoma	PRJNA269370	GEO	Array	Affymetrix Human Genome U219
GSE101685	Homo sapiens	Gene expression profile of hepatocellular carcinoma patients in Taiwan	PRJNA395538	GEO	Array	Affymetrix Human Genome U133
GSE45436	Homo sapiens	Gene expression profiles of human hepatocellular carcinoma	PRJNA194045	GEO	Array	Affymetrix Human Genome U133
GSE6222	Homo sapiens	Genome-wide analysis of gene expression patterns in human liver cancers	PRJNA97579	GEO	Array	Affymetrix Human Genome U133
GSE62232	Homo sapiens	Large-scale gene expression profiling of 81 hepatocellular carcinomas	PRJNA263796	GEO	Array	Affymetrix Human Genome U133
GSE6764	Homo sapiens	Genome-wide molecular profiles of HCV-induced dysplasia and hepatocellular carcinoma	PRJNA98935	GEO	Array	Affymetrix Human Genome U133
GSE9843	Homo sapiens	Gene expression profiling of 91 hepatocellular carcinomas with hepatitis C virus etiology	PRJNA105125	GEO	Array	Affymetrix Human Genome U133
GSE102079	Homo sapiens	FABP4 overexpressed in intratumoral hepatic stellate cells within hepatocellular carcinoma with metabolic risk factors (part 1)	PRJNA396559	GEO	Array	Affymetrix Human Genome U133
GSE121248	Homo sapiens	Gene expression profiling of chronic hepatitis B induced HCC and adjacent-normal tissues	PRJNA496477	GEO	Array	Affymetrix Human Genome U133
GSE49516	Homo sapiens	Long Intergenic Non-Coding RNA HOTAIRM1 Regulates Cell Cycle Progression During Myeloid Maturation in NB4 Promyelocytic Leukemia Cells	PRJNA214095	GEO	Array	Affymetrix Human Genome U133
GSE112790	Homo sapiens	Comprehensive molecular characterization of liver cancer and inheritance of the phenotypic traits during tumor recurrence [tissue]	PRJNA448986	GEO	Array	Affymetrix Human Genome U133
GSE19965	Homo sapiens	Aberrant DNA methylation in hepatitis B and C virus-related hepatocellular carcinoma	PRJNA122481	GEO	Array	Affymetrix Human Genome U133
GSE29721	Homo sapiens	The landscape of promoter DNA hypomethylation in liver cancer (expression data)	PRJNA153863	GEO	Array	Affymetrix Human Genome U133
GSE45267	Homo sapiens	Gene expression profiles of human hepatocellular carcinoma (training set 1)	PRJNA193344	GEO	Array	Affymetrix Human Genome U133
GSE58208	Homo sapiens	Gene expression profiling of PBMC from normal individuals, chronic hepatitis B carriers and hepatocellular carcinoma patients	PRJNA251591	GEO	Array	Affymetrix Human Genome U133
GSE84402	Homo sapiens	Expression data from human hepatocellular carcinoma tissues and the correponding non-cancerous tissues	PRJNA329097	GEO	Array	Affymetrix Human Genome U133
GSE88839	Homo sapiens	Large-scale gene expression profiling of hepatocellular adenomas	PRJNA348757	GEO	Array	Affymetrix Human Genome U133
TCGA	Homo sapiens	Liver hepatocellular carcinoma	TCGA-LIHC	UCSC	RNA-seq	Illumina human genome sequencing
GTEx	Homo sapiens	Liver	GTEx-Liver	UCSC	RNA-seq	Illumina human genome sequencing
